# Supplementary material for: 8-Chloro-4-cyclo­hexyl-2H-1,4-benzoxazin-3(4H)-one
Source: Acta Crystallogr Sect E Struct Rep Online. 2009 Mar 14;65(Pt 4):o762. doi: 10.1107/S1600536809008423 (PMC2968852; doi:10.1107/S1600536809008423)
Supplement: Supplementary file 2 [file e-65-0o762-Isup2.hkl]

# 
# h,k,l, Fc-squared, Fo-squared, sigma(Fo-squared) and status flag 
# 
data_I
_shelx_title ' 081029a in P2(1)/n' 
_shelx_refln_list_code          4 
_shelx_F_calc_maximum      124.77 
_exptl_crystal_F_000       560.00 
_reflns_d_resolution_high  0.8393 
 
loop_ 
 _symmetry_equiv_pos_as_xyz 
 'x, y, z' 
 '-x+1/2, y+1/2, -z+1/2' 
 '-x, -y, -z' 
 'x-1/2, -y-1/2, z-1/2' 
 
_cell_length_a     9.0570 
_cell_length_b     5.7026 
_cell_length_c    25.2886 
_cell_angle_alpha  90.000 
_cell_angle_beta   98.776 
_cell_angle_gamma  90.000 
 
_shelx_F_squared_multiplier     1.000 
 
loop_ 
 _refln_index_h 
 _refln_index_k 
 _refln_index_l 
 _refln_F_squared_calc 
 _refln_F_squared_meas 
 _refln_F_squared_sigma 
 _refln_observed_status 
   2   0   0     5725.87     5484.45    100.42 o 
   4   0   0     2551.48     2635.92     26.69 o 
   6   0   0     2912.27     2808.70     30.23 o 
   8   0   0      113.45      104.15      7.83 o 
  10   0   0       61.41       88.66      6.77 o 
   1   1   0      249.19      240.30      2.49 o 
   2   1   0      361.24      334.54      3.62 o 
   3   1   0      145.08      125.68      1.97 o 
   4   1   0      185.13      205.52      5.34 o 
   5   1   0       17.15       15.50      1.25 o 
   6   1   0      113.14      113.24      3.89 o 
   7   1   0       39.89       37.37      2.35 o 
   8   1   0      150.55      156.46      5.44 o 
   9   1   0      100.21      106.78      5.77 o 
  10   1   0        0.51       -1.12      1.64 o 
   0   2   0      142.34      152.94      5.32 o 
   1   2   0     2445.82     2581.00     20.23 o 
   2   2   0      412.84      404.11      3.52 o 
   3   2   0      759.54      729.35      5.72 o 
   4   2   0      120.49      133.39      2.52 o 
   5   2   0       15.51       12.92      0.90 o 
   6   2   0       83.43       87.75      2.40 o 
   7   2   0      262.83      246.09      7.40 o 
   8   2   0        3.57        1.35      1.28 o 
   9   2   0       88.33       86.75      5.43 o 
  10   2   0        5.05        6.50      2.65 o 
   1   3   0      783.60      812.29     10.64 o 
   2   3   0     1047.80     1077.82     10.60 o 
   3   3   0      396.69      380.02      6.35 o 
   4   3   0       62.91       52.87      1.88 o 
   5   3   0       45.32       39.57      1.79 o 
   6   3   0       37.39       31.33      2.14 o 
   7   3   0       16.59       21.18      3.60 o 
   8   3   0      144.99      152.96      5.98 o 
   9   3   0        9.52        9.95      2.63 o 
   0   4   0       30.69       33.60      3.59 o 
   1   4   0      172.50      166.12      4.93 o 
   2   4   0       43.34       45.14      3.59 o 
   3   4   0        5.67        4.40      0.94 o 
   4   4   0        0.57       -0.91      0.82 o 
   5   4   0       64.20       67.33      2.94 o 
   6   4   0       12.99       12.93      1.78 o 
   7   4   0       42.44       49.66      3.65 o 
   8   4   0       19.65       20.70      3.03 o 
   1   5   0      276.97      261.04      7.07 o 
   2   5   0       42.45       41.91      3.23 o 
   3   5   0       92.08       82.79      5.74 o 
   4   5   0       25.85       23.61      2.52 o 
   5   5   0        6.37        2.38      1.99 o 
   6   5   0        0.00        4.15      2.16 o 
   7   5   0       29.89       29.26      5.22 o 
   0   6   0       89.11       89.80      6.98 o 
   1   6   0       53.95       51.14      3.91 o 
   2   6   0        7.58        8.56      2.22 o 
   3   6   0       32.63       31.01      2.77 o 
   4   6   0       10.25       12.81      2.08 o 
   5   6   0       16.49       22.08      3.35 o 
  -9   0   1       27.12       25.06      3.39 o 
  -7   0   1       37.68       38.83      3.17 o 
  -5   0   1      110.81      113.07      3.82 o 
  -1   0   1     2408.46     2407.67     30.49 o 
   1   0   1      215.49      228.02      4.03 o 
   3   0   1       11.71        8.09      1.13 o 
   5   0   1       28.07       11.51      1.63 o 
   7   0   1       14.65       17.49      2.32 o 
   9   0   1       27.10       26.31      3.92 o 
 -10   1   1       31.68       28.46      4.26 o 
  -9   1   1        0.01        0.28      1.43 o 
  -8   1   1      126.01      126.33      4.20 o 
  -7   1   1      603.19      567.81     12.21 o 
  -6   1   1      107.49      106.23      3.20 o 
  -5   1   1      809.03      800.21      7.20 o 
  -4   1   1     2659.96     2810.26     24.69 o 
  -3   1   1       49.44       46.08      1.20 o 
  -2   1   1     3912.30     3755.46     24.20 o 
  -1   1   1     4376.66     4047.77     30.06 o 
   0   1   1     3434.79     3260.99     29.98 o 
   1   1   1     9368.61     8756.61     63.42 o 
   2   1   1    13191.29    12232.36    126.87 o 
   3   1   1      778.38      835.03      6.84 o 
   4   1   1       65.50       75.98      1.73 o 
   5   1   1        4.19        9.15      0.86 o 
   6   1   1      261.47      275.31      5.12 o 
   7   1   1        1.23        1.11      1.22 o 
   8   1   1      174.14      170.25      4.74 o 
   9   1   1       10.41       12.18      2.10 o 
  10   1   1        3.83        2.57      2.10 o 
 -10   2   1       18.43       19.68      3.31 o 
  -9   2   1        2.31        1.14      1.97 o 
  -8   2   1        2.16        3.15      1.37 o 
  -7   2   1       72.28       67.88      2.87 o 
  -6   2   1      180.97      176.55      3.36 o 
  -5   2   1      486.48      484.73      4.77 o 
  -4   2   1      459.90      510.61      5.07 o 
  -3   2   1        1.54        3.35      0.72 o 
  -2   2   1       63.53       62.13      1.58 o 
  -1   2   1      927.23      924.35     10.12 o 
   0   2   1      675.47      662.19      6.10 o 
   1   2   1      258.07      280.38      4.24 o 
   2   2   1     2421.19     2502.71     17.35 o 
   3   2   1       66.46       59.94      1.34 o 
   4   2   1      698.70      670.31      5.66 o 
   5   2   1       43.09       39.86      1.59 o 
   6   2   1      177.60      171.20      3.97 o 
   7   2   1       38.26       33.15      2.22 o 
   8   2   1        2.46        1.76      1.27 o 
   9   2   1        0.08        0.49      1.44 o 
  10   2   1       57.33       51.69      4.49 o 
  -9   3   1        0.64       -1.05      1.77 o 
  -8   3   1       35.94       27.51      3.68 o 
  -7   3   1       21.62       22.23      3.26 o 
  -6   3   1        0.00       -1.24      0.96 o 
  -5   3   1        2.80        1.75      0.83 o 
  -4   3   1      181.39      174.29      3.24 o 
  -3   3   1       76.42       81.28      2.14 o 
  -2   3   1       14.25       17.15      1.27 o 
  -1   3   1       36.39       29.45      1.40 o 
   0   3   1      245.92      263.68      3.30 o 
   1   3   1        2.71        7.82      2.17 o 
   2   3   1      328.80      331.16      5.87 o 
   3   3   1      930.59      942.62      8.71 o 
   4   3   1        1.43        2.22      0.80 o 
   5   3   1       37.97       42.16      2.19 o 
   6   3   1       41.76       34.84      2.99 o 
   7   3   1      175.92      173.19      8.71 o 
   8   3   1        0.06        0.40      1.75 o 
   9   3   1       26.09       28.73      3.47 o 
  -8   4   1       11.97       15.32      2.83 o 
  -7   4   1       32.74       33.60      3.23 o 
  -6   4   1       17.47       19.83      2.49 o 
  -5   4   1       18.96       13.96      1.45 o 
  -4   4   1      228.78      224.30      5.24 o 
  -3   4   1       96.89       92.03      2.56 o 
  -2   4   1        0.00        0.35      0.73 o 
  -1   4   1       37.07       37.08      3.48 o 
   0   4   1      119.29      107.09      3.98 o 
   1   4   1      151.31      149.05      4.70 o 
   2   4   1        4.23        5.32      0.98 o 
   3   4   1       97.94       88.93      2.53 o 
   4   4   1       78.37       76.30      2.55 o 
   5   4   1       17.68       19.57      1.90 o 
   6   4   1       58.26       65.94      3.11 o 
   7   4   1       78.32       78.68      4.43 o 
   8   4   1        0.42        1.43      2.07 o 
  -7   5   1       24.68       32.37      3.78 o 
  -6   5   1        3.63        2.65      2.09 o 
  -5   5   1        4.10        7.02      2.72 o 
  -4   5   1       20.89       26.67      2.31 o 
  -3   5   1      204.17      205.62      5.20 o 
  -2   5   1       96.98       99.39      4.48 o 
  -1   5   1       37.62       30.30      4.05 o 
   0   5   1       45.61       36.91      3.05 o 
   1   5   1      190.34      193.81      6.08 o 
   2   5   1      177.47      168.03      7.45 o 
   3   5   1       21.69       25.73      2.82 o 
   4   5   1      222.18      212.77      5.41 o 
   5   5   1        1.92        2.49      1.98 o 
   6   5   1        0.26       -1.91      1.65 o 
   7   5   1       72.84       99.52      8.03 o 
  -5   6   1       50.66       61.60      4.61 o 
  -4   6   1        0.46        0.34      1.51 o 
  -3   6   1        8.83        7.49      1.78 o 
  -2   6   1        0.19        2.12      1.77 o 
  -1   6   1        0.11        1.07      1.54 o 
   0   6   1      219.08      224.35     14.22 o 
   1   6   1       26.51       28.28      3.24 o 
   2   6   1      110.08      106.98      5.16 o 
   3   6   1        1.07       -1.23      1.34 o 
   4   6   1        3.22        0.96      2.23 o 
 -10   0   2       61.56       62.62      5.99 o 
  -8   0   2      646.78      594.52     11.30 o 
  -6   0   2     2617.07     2592.87     49.28 o 
  -4   0   2      478.52      555.19      8.06 o 
  -2   0   2      584.80      575.79      6.78 o 
   2   0   2      914.65      977.72     15.27 o 
   4   0   2      250.24      232.83      4.82 o 
   6   0   2        7.43        6.79      1.67 o 
   8   0   2      175.41      173.62      6.10 o 
  10   0   2       22.24       18.54      4.30 o 
 -10   1   2        2.07        0.87      1.69 o 
  -9   1   2        0.42        0.73      1.45 o 
  -8   1   2       70.33       61.59      3.52 o 
  -7   1   2      734.28      723.96     12.97 o 
  -6   1   2      426.50      449.80     12.89 o 
  -5   1   2      121.31      150.05      2.24 o 
  -4   1   2     1820.52     1870.88     14.97 o 
  -3   1   2      202.87      215.51      2.64 o 
  -2   1   2      659.98      691.06      5.44 o 
  -1   1   2     3376.59     3282.42     21.11 o 
   0   1   2     2276.00     2202.31     14.35 o 
   1   1   2     5357.05     5245.55     67.14 o 
   2   1   2    15568.26    14081.10     88.80 o 
   3   1   2     2895.31     2964.05     25.87 o 
   4   1   2       48.69       36.01      1.24 o 
   5   1   2       14.42       14.86      1.17 o 
   6   1   2      100.02      100.23      3.09 o 
   7   1   2      244.32      248.15      5.33 o 
   8   1   2       40.59       32.12      2.49 o 
   9   1   2      124.00      126.40      4.60 o 
  10   1   2        3.74        1.63      1.77 o 
 -10   2   2       12.16       12.94      2.94 o 
  -9   2   2       95.88       97.02      6.65 o 
  -8   2   2      107.91      112.63      3.83 o 
  -7   2   2        1.97        4.74      1.27 o 
  -6   2   2       44.22       53.49      1.92 o 
  -5   2   2      366.85      353.92      3.94 o 
  -4   2   2      279.16      283.86      3.28 o 
  -3   2   2      489.61      535.11      4.59 o 
  -2   2   2       76.14       70.14      1.27 o 
  -1   2   2     1792.75     1880.71     18.50 o 
   0   2   2     3645.42     3590.08     23.24 o 
   1   2   2      952.40      960.80      9.83 o 
   2   2   2       17.59       21.51      0.86 o 
   3   2   2       15.95       21.15      0.89 o 
   4   2   2      593.58      599.23      5.25 o 
   5   2   2        8.62        9.02      0.99 o 
   6   2   2       12.38       16.23      1.58 o 
   7   2   2       54.10       46.71      3.16 o 
   8   2   2        3.80        0.65      1.62 o 
   9   2   2        4.63        2.39      1.51 o 
  10   2   2        5.29        4.85      2.54 o 
  -9   3   2        1.95       -1.10      1.77 o 
  -8   3   2       22.17       24.27      3.01 o 
  -7   3   2        1.66        2.00      1.66 o 
  -6   3   2      130.04      129.45      3.77 o 
  -5   3   2       57.50       65.45      2.19 o 
  -4   3   2       16.15       17.55      1.25 o 
  -3   3   2       29.20       32.26      1.69 o 
  -2   3   2      423.32      433.24      9.28 o 
  -1   3   2       88.63       76.30      2.11 o 
   0   3   2     1703.12     1686.64     12.08 o 
   1   3   2       23.67       28.32      1.96 o 
   2   3   2      100.91       92.50      1.86 o 
   3   3   2      220.44      233.55      5.44 o 
   4   3   2      514.96      508.36      5.93 o 
   5   3   2       86.25       86.40      2.94 o 
   6   3   2       25.88       28.33      2.04 o 
   7   3   2        4.22        3.41      1.65 o 
   8   3   2       52.29       60.42      4.19 o 
   9   3   2        4.31       10.57      7.78 o 
  -8   4   2        0.59       -2.01      1.70 o 
  -7   4   2        0.66       -0.83      1.20 o 
  -6   4   2       31.39       36.22      2.49 o 
  -5   4   2       58.05       63.65      2.43 o 
  -4   4   2       16.65       16.46      1.60 o 
  -3   4   2       48.43       49.33      2.01 o 
  -2   4   2      154.85      153.70      3.50 o 
  -1   4   2      125.63      137.55     13.02 o 
   0   4   2      389.43      406.72     14.61 o 
   1   4   2      604.61      581.04     11.27 o 
   2   4   2      166.49      160.05      4.86 o 
   3   4   2      430.87      454.67      9.13 o 
   4   4   2      960.96      954.22     11.84 o 
   5   4   2       39.84       45.18      2.67 o 
   6   4   2       41.18       43.21      2.64 o 
   7   4   2       19.25       14.90      2.59 o 
   8   4   2        0.02       -2.01      2.32 o 
  -7   5   2       33.82       37.45      6.80 o 
  -6   5   2       26.38       32.19      3.44 o 
  -5   5   2       18.91       18.48      2.75 o 
  -4   5   2        7.30        5.70      1.89 o 
  -3   5   2        0.96       -0.37      1.16 o 
  -2   5   2        0.01        1.63      1.55 o 
  -1   5   2       85.58       81.18      4.08 o 
   0   5   2      103.68       99.83      4.48 o 
   1   5   2        3.47        4.18      1.64 o 
   2   5   2       16.68       14.05      2.34 o 
   3   5   2        0.03       -0.58      1.30 o 
   4   5   2       28.12       28.02      2.89 o 
   5   5   2       90.67       89.59      4.87 o 
   6   5   2        2.89        2.08      1.97 o 
   7   5   2        0.01        5.13      3.75 o 
  -5   6   2        0.30        1.08      2.17 o 
  -4   6   2        0.09        0.44      1.54 o 
  -3   6   2        1.28        1.35      1.51 o 
  -2   6   2        0.00        0.03      1.76 o 
  -1   6   2       31.81       18.18      2.76 o 
   0   6   2       35.57       30.56      4.51 o 
   1   6   2       33.16       31.83      5.77 o 
   2   6   2        0.35       -0.34      1.67 o 
   3   6   2        0.85       -0.44      1.31 o 
   4   6   2       21.99       16.65      2.81 o 
  -9   0   3       23.39       20.73      5.22 o 
  -7   0   3        0.49        0.84      1.42 o 
  -5   0   3     6313.52     6243.12    146.71 o 
  -3   0   3      602.87      644.49      8.18 o 
  -1   0   3      695.98      667.13      9.62 o 
   1   0   3    12024.41    10893.46    135.60 o 
   3   0   3      239.81      232.60      4.32 o 
   5   0   3       57.13       65.38      2.98 o 
   7   0   3      951.48      920.17     14.12 o 
   9   0   3       12.01       15.72      2.83 o 
 -10   1   3        0.75       -1.96      1.67 o 
  -9   1   3        9.88        8.56      1.83 o 
  -8   1   3      187.95      190.22      4.96 o 
  -7   1   3        9.86        6.79      1.44 o 
  -6   1   3      169.35      152.83      3.32 o 
  -5   1   3      160.15      154.89      2.64 o 
  -4   1   3      309.83      347.65      3.97 o 
  -3   1   3      439.31      473.30      4.47 o 
  -2   1   3     1127.26     1095.52      8.00 o 
  -1   1   3     1328.53     1220.22     11.32 o 
   0   1   3     1487.84     1351.22     10.48 o 
   1   1   3    10309.77     9442.05     94.32 o 
   2   1   3      168.55      142.96      2.02 o 
   3   1   3       18.32       27.88      1.09 o 
   4   1   3      335.72      349.22      4.04 o 
   5   1   3      534.71      531.38      7.82 o 
   6   1   3       24.01       25.24      2.65 o 
   7   1   3        7.32        6.24      1.41 o 
   8   1   3      192.09      198.36      5.20 o 
   9   1   3       23.56       25.63      2.60 o 
  10   1   3        9.62       12.74      4.23 o 
 -10   2   3        0.04       -0.42      1.97 o 
  -9   2   3        0.77        1.78      2.02 o 
  -8   2   3       20.22       20.22      2.08 o 
  -7   2   3        1.77        2.76      1.12 o 
  -6   2   3      101.98       96.79      2.50 o 
  -5   2   3        4.31        4.73      0.73 o 
  -4   2   3     1917.67     1982.06     13.11 o 
  -3   2   3     1297.68     1389.68      9.48 o 
  -2   2   3      966.81     1025.30      7.14 o 
  -1   2   3      497.53      512.39      6.61 o 
   0   2   3     4332.80     4350.76     27.85 o 
   1   2   3      371.71      362.51      3.52 o 
   2   2   3     1396.44     1424.70     11.57 o 
   3   2   3     1506.77     1619.51     10.85 o 
   4   2   3     1257.17     1234.76      9.59 o 
   5   2   3      796.65      830.83      9.36 o 
   6   2   3      126.69      115.54      3.34 o 
   7   2   3      131.25      136.88      4.02 o 
   8   2   3       14.37       13.76      3.17 o 
   9   2   3        1.38        1.94      1.55 o 
  -9   3   3        5.89        6.27      2.38 o 
  -8   3   3      113.40      124.21      5.51 o 
  -7   3   3      275.44      268.50      8.21 o 
  -6   3   3       32.45       28.63      2.07 o 
  -5   3   3      116.59      119.30      2.84 o 
  -4   3   3       25.34       24.40      1.41 o 
  -3   3   3      387.18      360.89      4.70 o 
  -2   3   3       55.00       55.49      5.07 o 
  -1   3   3      763.30      744.13      7.95 o 
   0   3   3       36.64       37.67      1.09 o 
   1   3   3      243.06      230.96      2.83 o 
   2   3   3      119.05      124.60      3.73 o 
   3   3   3      161.97      152.55      2.39 o 
   4   3   3      398.49      395.24      5.13 o 
   5   3   3        0.67        0.54      1.36 o 
   6   3   3      286.61      292.79     12.39 o 
   7   3   3        3.50        6.25      2.04 o 
   8   3   3       42.69       44.54      3.72 o 
   9   3   3       16.41       22.33      3.32 o 
  -8   4   3        0.23       -0.73      1.79 o 
  -7   4   3        6.33        8.92      2.59 o 
  -6   4   3        5.25        5.68      1.41 o 
  -5   4   3        2.23        2.81      1.09 o 
  -4   4   3      229.84      234.91      4.26 o 
  -3   4   3      139.80      144.85      3.19 o 
  -2   4   3       76.76       80.22      2.62 o 
  -1   4   3      140.00      143.30      4.70 o 
   0   4   3      142.05      145.13      4.67 o 
   1   4   3       72.06       64.03      3.66 o 
   2   4   3      700.92      657.78     10.79 o 
   3   4   3      218.12      218.00      3.93 o 
   4   4   3        5.07        7.88      1.28 o 
   5   4   3        0.19       -1.29      1.12 o 
   6   4   3      271.47      276.89      5.98 o 
   7   4   3        0.49        0.39      1.62 o 
   8   4   3       15.98       18.32      2.90 o 
  -7   5   3        0.30       -0.20      3.21 o 
  -6   5   3       85.04       88.05      4.88 o 
  -5   5   3        0.40        0.25      1.38 o 
  -4   5   3       27.12       29.18      2.41 o 
  -3   5   3        8.83        6.93      1.54 o 
  -2   5   3        3.11        4.62      1.66 o 
  -1   5   3       11.58        8.18      5.01 o 
   0   5   3       37.66       31.20      2.89 o 
   1   5   3      108.30      122.99      4.94 o 
   2   5   3      280.63      277.33      7.29 o 
   3   5   3       95.68       82.40      4.19 o 
   4   5   3       79.14       72.61      3.33 o 
   5   5   3        1.35        4.62      2.19 o 
   6   5   3        0.08       -2.03      1.73 o 
  -5   6   3       11.89       15.15      3.14 o 
  -4   6   3       21.66       21.03      3.70 o 
  -3   6   3       27.31       30.07      3.27 o 
  -2   6   3        3.35        0.41      1.73 o 
  -1   6   3        9.22        4.76      2.07 o 
   0   6   3        0.95       -0.12      1.44 o 
   1   6   3       73.29       69.05      4.27 o 
   2   6   3        0.01       -0.79      2.50 o 
   3   6   3        5.97        0.47      1.44 o 
   4   6   3        2.59        2.95      2.17 o 
 -10   0   4       34.60       35.23      4.93 o 
  -8   0   4       23.93       24.81      4.66 o 
  -6   0   4        2.88        3.37      1.36 o 
  -4   0   4      498.77      445.44      7.68 o 
  -2   0   4      207.51      192.55      2.59 o 
   0   0   4     1462.62     1365.04     18.15 o 
   2   0   4      648.75      655.33     12.10 o 
   4   0   4      458.97      474.18      7.52 o 
   6   0   4      348.43      305.48     11.88 o 
   8   0   4      136.78      119.21      5.12 o 
  10   0   4       13.86       12.61      4.09 o 
 -10   1   4        3.69        1.44      3.01 o 
  -9   1   4        0.85       -0.17      1.40 o 
  -8   1   4        1.38        0.56      1.27 o 
  -7   1   4       14.44       11.62      1.61 o 
  -6   1   4      283.87      291.19      5.18 o 
  -5   1   4      270.58      261.27      3.62 o 
  -4   1   4     1445.58     1616.58     12.16 o 
  -3   1   4     1969.28     1963.61     14.17 o 
  -2   1   4      328.37      371.61      3.50 o 
  -1   1   4      801.58      761.02      5.64 o 
   0   1   4      641.84      663.04      5.83 o 
   1   1   4     4491.25     4436.09     32.28 o 
   2   1   4      290.86      298.85      4.74 o 
   3   1   4     4153.32     4217.11     27.72 o 
   4   1   4       22.96       22.89      1.10 o 
   5   1   4      157.78      143.75      4.18 o 
   6   1   4      175.10      186.46      4.27 o 
   7   1   4       32.62       36.95      4.25 o 
   8   1   4       78.49       77.04      3.46 o 
   9   1   4      117.98      119.60      4.53 o 
  10   1   4        8.63        5.89      2.07 o 
 -10   2   4        4.21        9.51      2.73 o 
  -9   2   4       17.47       12.01      2.84 o 
  -8   2   4       35.23       32.87      3.51 o 
  -7   2   4       84.58       81.85      3.04 o 
  -6   2   4       67.54       64.77      2.12 o 
  -5   2   4      411.19      374.81      4.19 o 
  -4   2   4       72.29       90.62      1.86 o 
  -3   2   4     1775.11     1866.75     12.17 o 
  -2   2   4       60.40       60.80      1.74 o 
  -1   2   4        8.41        7.92      0.63 o 
   0   2   4      458.95      535.66      4.62 o 
   1   2   4       18.73        9.45      0.60 o 
   2   2   4       35.71       32.68      1.01 o 
   3   2   4     3068.77     3108.19     19.07 o 
   4   2   4      336.89      344.00      3.71 o 
   5   2   4      432.27      450.16      5.46 o 
   6   2   4        7.26        5.42      1.24 o 
   7   2   4        0.24        0.12      1.70 o 
   8   2   4       21.66       20.26      2.15 o 
   9   2   4       37.87       34.10      2.80 o 
  -9   3   4       16.09       17.06      3.01 o 
  -8   3   4       18.40       10.43      2.39 o 
  -7   3   4        6.18        4.80      1.44 o 
  -6   3   4      393.04      389.20      6.66 o 
  -5   3   4       11.03       13.12      1.27 o 
  -4   3   4      193.60      191.16      3.46 o 
  -3   3   4       85.96       87.04      2.23 o 
  -2   3   4     1490.80     1546.74     14.22 o 
  -1   3   4       45.82       55.65      1.89 o 
   0   3   4       67.85       85.52      2.06 o 
   1   3   4       68.65       71.54      2.02 o 
   2   3   4      987.80     1000.04      8.29 o 
   3   3   4      207.12      214.26      2.93 o 
   4   3   4     1329.73     1349.27     10.11 o 
   5   3   4      304.70      279.48      5.32 o 
   6   3   4      705.00      718.23     14.23 o 
   7   3   4       56.74       53.22      6.45 o 
   8   3   4        1.23        5.00      2.03 o 
   9   3   4        0.11        3.08      2.69 o 
  -8   4   4       46.67       45.51      3.89 o 
  -7   4   4        0.24        1.30      1.32 o 
  -6   4   4        4.37        6.66      1.47 o 
  -5   4   4      271.13      274.95      4.82 o 
  -4   4   4      543.06      546.17      7.39 o 
  -3   4   4       26.05       31.86      1.84 o 
  -2   4   4       53.22       57.73      2.30 o 
  -1   4   4      262.21      285.27      6.71 o 
   0   4   4       25.34       27.72      2.42 o 
   1   4   4      191.65      192.49      5.36 o 
   2   4   4      127.77      127.32      4.38 o 
   3   4   4        4.21        4.30      1.00 o 
   4   4   4       36.28       42.01      2.03 o 
   5   4   4      107.64       89.71      3.32 o 
   6   4   4        0.74        1.34      1.30 o 
   7   4   4       40.54       38.89      3.44 o 
   8   4   4        1.18        1.69      1.78 o 
  -7   5   4       32.36       38.12      3.87 o 
  -6   5   4       31.30       32.84      3.46 o 
  -5   5   4       17.70       19.37      3.37 o 
  -4   5   4        5.55        5.51      1.58 o 
  -3   5   4       82.82       86.05      3.49 o 
  -2   5   4       18.88       13.08      2.32 o 
  -1   5   4      189.24      185.72      7.41 o 
   0   5   4      151.20      130.57      5.00 o 
   1   5   4       29.45       27.72      2.82 o 
   2   5   4       14.82       12.57      2.26 o 
   3   5   4      443.02      428.30     12.87 o 
   4   5   4       74.51       70.59      3.86 o 
   5   5   4       13.43       10.11      2.52 o 
   6   5   4        3.94        3.96      2.12 o 
  -5   6   4       24.97       26.85      3.59 o 
  -4   6   4       49.39       49.18      3.26 o 
  -3   6   4        7.60        8.57      3.09 o 
  -2   6   4        0.00       -0.18      1.54 o 
  -1   6   4       34.66       30.76      3.36 o 
   0   6   4        0.96       -0.57      1.55 o 
   1   6   4       28.53       26.47      3.20 o 
   2   6   4       64.13       68.88      4.33 o 
   3   6   4        0.00        0.31      1.63 o 
   4   6   4        2.44        2.36      2.13 o 
  -9   0   5      147.31      148.80      7.85 o 
  -7   0   5      154.75      144.72      5.00 o 
  -5   0   5      173.12      212.91      5.23 o 
  -3   0   5     6509.99     6391.94     77.84 o 
  -1   0   5     9837.01     8445.55    143.84 o 
   1   0   5     8444.09     7822.69     95.76 o 
   3   0   5     5028.66     4817.14     45.04 o 
   5   0   5      101.41       98.14      3.66 o 
   7   0   5     1345.98     1381.34     18.82 o 
   9   0   5       19.04       25.56      3.29 o 
 -10   1   5       17.75       25.22      2.75 o 
  -9   1   5       48.87       40.54      2.87 o 
  -8   1   5      108.97       97.09      4.01 o 
  -7   1   5       19.81       19.11      2.23 o 
  -6   1   5       71.56       67.78      2.02 o 
  -5   1   5       25.88       24.15      1.24 o 
  -4   1   5     1705.18     1929.62     14.16 o 
  -3   1   5      307.07      304.76      3.44 o 
  -2   1   5     2958.78     2902.72     19.18 o 
  -1   1   5     4878.50     4524.42     25.53 o 
   0   1   5     1980.08     1864.40     14.42 o 
   1   1   5      292.98      280.25      3.35 o 
   2   1   5      302.19      335.78      3.51 o 
   3   1   5      195.70      194.69      2.73 o 
   4   1   5      515.21      484.45      6.06 o 
   5   1   5       79.33       72.88      2.55 o 
   6   1   5      187.99      195.91      4.39 o 
   7   1   5       10.48       12.05      1.78 o 
   8   1   5       12.24       19.39      2.22 o 
   9   1   5       20.64       22.07      2.51 o 
  10   1   5        6.89        6.12      3.30 o 
 -10   2   5       43.84       51.60      8.84 o 
  -9   2   5       11.43       15.41      2.81 o 
  -8   2   5       43.43       30.46      3.29 o 
  -7   2   5       78.99       77.16      3.90 o 
  -6   2   5      123.80      127.70      2.51 o 
  -5   2   5      293.80      310.57      3.75 o 
  -4   2   5      877.41      837.34      6.76 o 
  -3   2   5      109.03      126.97      2.00 o 
  -2   2   5      127.94      154.48      1.98 o 
  -1   2   5      961.06     1018.06      7.79 o 
   0   2   5      135.60      133.15      1.71 o 
   1   2   5       89.77       79.03      1.55 o 
   2   2   5       89.29       77.34      1.53 o 
   3   2   5       14.70       17.10      0.93 o 
   4   2   5      136.12      136.70      2.24 o 
   5   2   5      592.56      598.09      6.53 o 
   6   2   5      248.17      249.84      5.07 o 
   7   2   5      120.17      115.15      3.85 o 
   8   2   5        0.08        0.38      1.29 o 
   9   2   5       19.60       23.56      2.54 o 
  -9   3   5       30.33       29.08      3.56 o 
  -8   3   5        9.61        6.84      2.13 o 
  -7   3   5      147.82      153.56      4.39 o 
  -6   3   5       27.16       20.67      2.16 o 
  -5   3   5      196.20      203.81      3.78 o 
  -4   3   5       99.89       93.66      2.48 o 
  -3   3   5        0.05        0.79      0.63 o 
  -2   3   5      626.34      682.31      7.90 o 
  -1   3   5     1073.64     1040.32     10.35 o 
   0   3   5     2123.91     2238.63     22.32 o 
   1   3   5     1267.29     1330.32      9.09 o 
   2   3   5       32.35       27.96      1.44 o 
   3   3   5        3.05        4.24      0.69 o 
   4   3   5       11.65       13.39      1.43 o 
   5   3   5     1085.20     1064.39     21.05 o 
   6   3   5      268.93      282.60     12.89 o 
   7   3   5       22.13       25.25      3.51 o 
   8   3   5       41.70       43.46      3.73 o 
   9   3   5       25.68       29.90      5.40 o 
  -8   4   5       61.06       56.94      4.14 o 
  -7   4   5       11.51       11.98      1.91 o 
  -6   4   5        0.65        1.41      1.18 o 
  -5   4   5      105.96      101.17      2.99 o 
  -4   4   5       84.49       91.46      2.78 o 
  -3   4   5        0.27       -0.74      0.86 o 
  -2   4   5        0.37        0.20      0.79 o 
  -1   4   5      488.65      481.58      9.09 o 
   0   4   5      310.46      304.53     11.52 o 
   1   4   5        3.91        4.56      1.38 o 
   2   4   5       72.72       58.71      3.49 o 
   3   4   5       37.89       42.57      1.97 o 
   4   4   5      483.77      475.63      6.33 o 
   5   4   5      140.68      140.94      4.14 o 
   6   4   5        2.90        0.54      1.23 o 
   7   4   5        0.69        0.87      1.68 o 
   8   4   5        1.91        3.72      2.04 o 
  -7   5   5        0.79        1.63      2.17 o 
  -6   5   5       20.16       22.50      3.11 o 
  -5   5   5        5.19        4.33      1.59 o 
  -4   5   5       22.14       26.99      2.40 o 
  -3   5   5        4.88        4.28      1.46 o 
  -2   5   5        3.91        3.05      1.56 o 
  -1   5   5       35.69       35.85      6.25 o 
   0   5   5       75.61       76.03      4.06 o 
   1   5   5        7.78        4.60      3.98 o 
   2   5   5        9.26        9.44      3.25 o 
   3   5   5       15.64       14.80      1.96 o 
   4   5   5       19.06       23.94      4.90 o 
   5   5   5        2.80        0.73      1.79 o 
   6   5   5        2.87       -1.46      1.81 o 
  -4   6   5        0.01        1.16      1.60 o 
  -3   6   5       25.90       27.47      2.69 o 
  -2   6   5       27.87       24.39      3.86 o 
  -1   6   5        6.68        4.93      2.01 o 
   0   6   5        1.06       -1.36      1.55 o 
   1   6   5       24.59       25.84      3.16 o 
   2   6   5        4.15        4.84      1.89 o 
   3   6   5        6.78        6.00      1.79 o 
   4   6   5        9.52        8.80      2.68 o 
 -10   0   6        0.49        1.57      2.71 o 
  -8   0   6       43.57       52.59      7.08 o 
  -6   0   6        0.06        0.30      1.10 o 
  -4   0   6     2094.79     2128.68     35.84 o 
  -2   0   6     2240.44     2195.68     29.34 o 
   0   0   6    10059.89     8808.07    323.81 o 
   2   0   6     2107.87     2063.10     20.41 o 
   4   0   6      104.21      104.03      3.36 o 
   6   0   6      554.29      550.26     12.09 o 
   8   0   6      145.61      126.97      5.38 o 
  10   0   6        4.32        9.72      3.49 o 
 -10   1   6       98.32       98.16      4.29 o 
  -9   1   6       25.96       25.95      2.52 o 
  -8   1   6       19.04       16.70      1.99 o 
  -7   1   6       11.57       14.91      1.73 o 
  -6   1   6       86.93       75.20      2.17 o 
  -5   1   6     1703.21     1736.68     13.52 o 
  -4   1   6     1792.82     1837.08     13.67 o 
  -3   1   6     1096.21     1143.36      8.93 o 
  -2   1   6     1599.38     1653.47     11.66 o 
  -1   1   6     1495.08     1477.56     10.46 o 
   0   1   6      100.93       83.29      1.65 o 
   1   1   6      547.30      530.70      6.95 o 
   2   1   6      381.63      367.69      3.91 o 
   3   1   6     1574.80     1503.86     11.37 o 
   4   1   6       71.36       66.13      2.05 o 
   5   1   6      433.12      411.48      6.21 o 
   6   1   6       70.59       75.00      2.91 o 
   7   1   6      278.84      273.58      7.88 o 
   8   1   6       63.77       78.18      3.57 o 
   9   1   6       15.50       18.82      2.47 o 
  10   1   6       30.11       36.18      3.17 o 
 -10   2   6        8.95        5.38      3.24 o 
  -9   2   6       13.55       15.45      3.37 o 
  -8   2   6       26.71       18.43      2.01 o 
  -7   2   6       18.33       18.37      2.09 o 
  -6   2   6       62.00       62.79      2.00 o 
  -5   2   6       74.23       70.24      2.36 o 
  -4   2   6      138.28      132.83      2.49 o 
  -3   2   6     1640.43     1675.95     12.43 o 
  -2   2   6      486.16      506.14      4.90 o 
  -1   2   6      389.78      397.19      4.37 o 
   0   2   6      429.30      474.50      4.34 o 
   1   2   6      562.31      561.84      5.17 o 
   2   2   6      512.15      521.25      4.61 o 
   3   2   6     2537.07     2569.41     16.80 o 
   4   2   6      260.01      253.86      3.16 o 
   5   2   6       23.08       19.54      1.72 o 
   6   2   6     1112.15     1073.94     12.25 o 
   7   2   6      505.18      506.35      8.15 o 
   8   2   6       53.87       46.71      2.94 o 
   9   2   6       41.92       48.32      3.25 o 
  -9   3   6       25.97       21.53      3.21 o 
  -8   3   6        1.93       -1.10      1.53 o 
  -7   3   6        5.61        9.04      1.62 o 
  -6   3   6      402.42      386.14      6.43 o 
  -5   3   6        3.86        3.05      0.97 o 
  -4   3   6       17.52       16.17      1.39 o 
  -3   3   6      121.43      128.41      2.74 o 
  -2   3   6      425.05      417.98      5.81 o 
  -1   3   6      172.89      195.74      4.59 o 
   0   3   6      383.35      423.21      4.40 o 
   1   3   6        0.07       -0.57      0.38 o 
   2   3   6      342.36      348.49      4.17 o 
   3   3   6      169.88      174.66      2.73 o 
   4   3   6      113.53      120.95      2.40 o 
   5   3   6      310.01      298.99      5.65 o 
   6   3   6       41.67       40.26      3.16 o 
   7   3   6        8.55        9.79      2.14 o 
   8   3   6        2.43        1.32      1.85 o 
   9   3   6        0.00       -1.32      1.72 o 
  -8   4   6        9.56        9.08      2.51 o 
  -7   4   6        0.29        2.86      1.47 o 
  -6   4   6        2.67        1.57      1.18 o 
  -5   4   6        1.95        0.61      0.93 o 
  -4   4   6       49.45       47.76      2.12 o 
  -3   4   6      435.87      450.67      6.02 o 
  -2   4   6        0.65        1.37      0.98 o 
  -1   4   6        7.57        5.69      1.03 o 
   0   4   6        0.46       -0.01      1.03 o 
   1   4   6      150.16      147.38      4.83 o 
   2   4   6       51.57       53.06      4.20 o 
   3   4   6      441.15      424.36      5.78 o 
   4   4   6       95.20       88.56      3.21 o 
   5   4   6       99.27      102.86      5.45 o 
   6   4   6        0.74        2.15      1.63 o 
   7   4   6       66.86       63.96      4.26 o 
   8   4   6       11.14       15.77      2.92 o 
  -7   5   6       12.35       14.68      3.02 o 
  -6   5   6       29.75       36.58      3.83 o 
  -5   5   6       64.44       61.61      3.27 o 
  -4   5   6        6.60        4.95      1.62 o 
  -3   5   6       13.26       15.64      1.99 o 
  -2   5   6        2.86        4.60      2.18 o 
  -1   5   6        1.71        2.84      1.63 o 
   0   5   6       16.81       12.23      2.26 o 
   1   5   6       22.39       25.59      4.62 o 
   2   5   6        6.08        6.54      1.83 o 
   3   5   6       12.76        5.27      1.54 o 
   4   5   6        6.31        4.67      1.97 o 
   5   5   6       18.63       15.59      2.78 o 
   6   5   6        7.42        6.07      2.31 o 
  -4   6   6       66.32       75.91      4.27 o 
  -3   6   6        4.99        5.98      1.82 o 
  -2   6   6        2.52        5.69      1.97 o 
  -1   6   6        1.45       -0.06      1.47 o 
   0   6   6        0.01       -2.19      1.46 o 
   1   6   6        7.82        8.62      2.24 o 
   2   6   6       94.60       93.92      6.06 o 
   3   6   6        6.38        4.02      1.69 o 
   4   6   6        5.08        4.09      2.25 o 
  -9   0   7      135.72      136.99      7.57 o 
  -7   0   7       71.55       69.91      3.72 o 
  -5   0   7       46.02       42.98      2.47 o 
  -3   0   7     1532.73     1445.31     12.54 o 
  -1   0   7       87.94       88.49      1.50 o 
   1   0   7     2764.90     2613.55     24.55 o 
   3   0   7      286.48      333.67      5.70 o 
   5   0   7      101.92      107.23      3.91 o 
   7   0   7      115.38      123.72      4.98 o 
   9   0   7       12.95        8.11      2.49 o 
 -10   1   7      174.71      198.85      6.91 o 
  -9   1   7       88.53       81.45      4.79 o 
  -8   1   7        7.15        1.39      1.36 o 
  -7   1   7      201.33      184.65      4.53 o 
  -6   1   7       56.54       53.33      1.94 o 
  -5   1   7       12.73       11.25      1.05 o 
  -4   1   7      544.59      539.03      5.50 o 
  -3   1   7       63.51       62.82      1.50 o 
  -2   1   7      368.52      339.53      3.49 o 
  -1   1   7     1757.66     1726.32     12.16 o 
   0   1   7     1700.43     1605.09     16.41 o 
   1   1   7     3421.53     3549.87     26.71 o 
   2   1   7      575.53      604.03      5.51 o 
   3   1   7     2040.58     2112.67     15.23 o 
   4   1   7      248.24      228.60      4.24 o 
   5   1   7      403.79      391.13      7.42 o 
   6   1   7       20.40       22.18      1.87 o 
   7   1   7      158.28      156.45      4.51 o 
   8   1   7       50.92       58.71      3.89 o 
   9   1   7      287.16      277.10      6.76 o 
 -10   2   7       91.91       79.77      5.21 o 
  -9   2   7        0.16        2.29      1.98 o 
  -8   2   7      237.14      245.73      5.60 o 
  -7   2   7      191.02      190.10      5.27 o 
  -6   2   7        0.77       -0.09      1.05 o 
  -5   2   7       28.14       34.50      1.53 o 
  -4   2   7      351.72      349.95      4.27 o 
  -3   2   7      225.39      205.70      2.95 o 
  -2   2   7      833.43      838.22      6.96 o 
  -1   2   7     1091.38     1135.29      9.96 o 
   0   2   7      193.27      188.49      2.50 o 
   1   2   7       16.31       29.04      2.01 o 
   2   2   7      111.07      142.61      2.19 o 
   3   2   7      441.26      435.68      4.32 o 
   4   2   7       53.21       55.33      1.88 o 
   5   2   7        6.44        9.43      1.08 o 
   6   2   7       16.00       15.25      1.76 o 
   7   2   7        1.89        9.89      1.71 o 
   8   2   7       17.91       16.95      2.14 o 
   9   2   7        6.23        9.03      1.97 o 
  -9   3   7        5.89        3.54      2.94 o 
  -8   3   7       69.81       76.13      4.41 o 
  -7   3   7        0.15        2.25      1.29 o 
  -6   3   7       55.52       47.65      2.14 o 
  -5   3   7        2.43        4.50      1.40 o 
  -4   3   7      210.41      229.79      3.93 o 
  -3   3   7        6.82        6.18      0.89 o 
  -2   3   7        8.66        6.48      1.00 o 
  -1   3   7     1189.96     1252.63      9.87 o 
   0   3   7        6.78        7.91      0.74 o 
   1   3   7      155.86      172.57      2.38 o 
   2   3   7       45.52       50.37      1.68 o 
   3   3   7       78.65       87.53      2.00 o 
   4   3   7        2.39        3.95      1.01 o 
   5   3   7      846.86      835.66     10.40 o 
   6   3   7       54.28       59.61      4.56 o 
   7   3   7      121.21       99.88      4.72 o 
   8   3   7        3.81        2.16      1.97 o 
  -8   4   7      110.87      108.96      5.41 o 
  -7   4   7       10.79        7.76      1.76 o 
  -6   4   7        0.06       -0.38      1.02 o 
  -5   4   7        3.09        5.65      1.20 o 
  -4   4   7      122.77      126.82      3.36 o 
  -3   4   7      427.28      426.68      5.86 o 
  -2   4   7       35.87       29.87      1.84 o 
  -1   4   7       33.36       30.78      1.79 o 
   0   4   7      186.22      189.38      5.53 o 
   1   4   7       73.51       67.11      7.69 o 
   2   4   7      300.28      286.25      6.80 o 
   3   4   7      501.85      493.80      6.35 o 
   4   4   7        4.00        3.13      1.50 o 
   5   4   7       10.56       11.31      1.67 o 
   6   4   7       16.62        8.22      2.01 o 
   7   4   7      239.54      241.22     11.60 o 
  -7   5   7        7.55        8.27      2.58 o 
  -6   5   7        6.35        5.60      2.28 o 
  -5   5   7       26.12       32.36      2.65 o 
  -4   5   7       21.15       18.41      2.19 o 
  -3   5   7       13.33       11.28      1.83 o 
  -2   5   7      179.78      183.50      7.84 o 
  -1   5   7       45.24       41.47      6.68 o 
   0   5   7        0.56        0.91      1.46 o 
   1   5   7       47.24       42.93      3.30 o 
   2   5   7        2.32        4.96      1.75 o 
   3   5   7       36.30       43.44      2.79 o 
   4   5   7       52.09       51.44      3.83 o 
   5   5   7        3.06        1.96      1.95 o 
   6   5   7        2.03       -1.65      2.39 o 
  -4   6   7        3.21        3.81      1.90 o 
  -3   6   7       12.15       13.45      2.16 o 
  -2   6   7        4.46        7.17      3.07 o 
  -1   6   7        0.35       -0.61      1.63 o 
   0   6   7        0.36        0.68      1.64 o 
   1   6   7        4.86        5.06      2.16 o 
   2   6   7        4.60        1.17      1.83 o 
   3   6   7       10.14        6.70      1.85 o 
 -10   0   8        0.51       -2.44      2.04 o 
  -8   0   8     1440.37     1400.02     26.50 o 
  -6   0   8       52.46       56.00      3.04 o 
  -4   0   8     1480.75     1472.06     23.18 o 
  -2   0   8     4820.13     4624.38     42.17 o 
   0   0   8      792.72      773.67      8.91 o 
   2   0   8      804.61      751.92      7.23 o 
   4   0   8       29.55       33.10      2.16 o 
   6   0   8       63.68       59.95      3.43 o 
   8   0   8       89.60       79.06      9.30 o 
 -10   1   8       15.15       16.29      2.52 o 
  -9   1   8        0.11        1.74      1.52 o 
  -8   1   8       25.03       27.24      2.32 o 
  -7   1   8      170.78      180.11      4.49 o 
  -6   1   8      229.28      245.76      4.29 o 
  -5   1   8      513.84      539.05      5.92 o 
  -4   1   8       67.25       72.38      1.89 o 
  -3   1   8        0.98        2.91      0.54 o 
  -2   1   8      239.36      211.53      2.65 o 
  -1   1   8     3969.17     3813.10     25.00 o 
   0   1   8       62.41       56.70      1.54 o 
   1   1   8      357.95      371.41      6.07 o 
   2   1   8       17.71       19.83      0.95 o 
   3   1   8      154.72      168.51      2.74 o 
   4   1   8      301.62      328.02      4.17 o 
   5   1   8      564.77      560.35      7.62 o 
   6   1   8       40.55       35.04      6.38 o 
   7   1   8      181.67      189.18      4.96 o 
   8   1   8      117.50      122.22      4.32 o 
   9   1   8        6.24        6.83      1.96 o 
 -10   2   8        3.57        1.70      2.18 o 
  -9   2   8       31.44       31.70      3.54 o 
  -8   2   8        5.35        6.60      1.63 o 
  -7   2   8        0.43       -0.18      1.19 o 
  -6   2   8      286.49      288.83      4.40 o 
  -5   2   8      125.16      125.33      2.67 o 
  -4   2   8       21.03       22.62      1.19 o 
  -3   2   8      735.14      730.99      6.65 o 
  -2   2   8     1355.69     1392.86     10.55 o 
  -1   2   8       67.64       65.31      1.89 o 
   0   2   8     2056.49     2126.19     15.01 o 
   1   2   8     1512.76     1624.79     13.92 o 
   2   2   8      439.39      519.62      4.78 o 
   3   2   8      245.08      216.92      2.89 o 
   4   2   8      582.09      611.29      6.56 o 
   5   2   8      123.46      131.05      3.80 o 
   6   2   8      240.98      262.66      5.40 o 
   7   2   8      512.57      500.94      8.22 o 
   8   2   8        6.33        3.70      1.54 o 
   9   2   8       19.54       21.27      2.56 o 
  -9   3   8       19.63       16.79      3.10 o 
  -8   3   8       50.44       42.57      3.63 o 
  -7   3   8       11.99        9.36      1.72 o 
  -6   3   8      117.84      121.63      3.18 o 
  -5   3   8      169.72      176.87      3.62 o 
  -4   3   8      806.37      794.03      8.24 o 
  -3   3   8       62.91       67.32      2.89 o 
  -2   3   8      182.42      162.15      3.01 o 
  -1   3   8       67.82       70.57      1.69 o 
   0   3   8     1346.18     1284.84     10.29 o 
   1   3   8      284.64      307.26      3.44 o 
   2   3   8      122.63      127.21      4.04 o 
   3   3   8       14.62       20.59      1.13 o 
   4   3   8        0.06       -0.69      0.71 o 
   5   3   8       43.52       43.07      3.52 o 
   6   3   8      414.94      416.14      9.06 o 
   7   3   8       63.59       57.40      5.32 o 
   8   3   8        8.58       13.92      2.73 o 
  -8   4   8        3.81       10.03      2.52 o 
  -7   4   8       32.16       37.28      2.70 o 
  -6   4   8        0.02       -1.46      0.97 o 
  -5   4   8       81.38       71.10      2.61 o 
  -4   4   8       21.22       26.48      1.78 o 
  -3   4   8      275.39      291.19      4.76 o 
  -2   4   8        1.21        2.74      1.24 o 
  -1   4   8       12.80       16.21      1.45 o 
   0   4   8       44.68       45.33      2.97 o 
   1   4   8       30.73       32.14      2.63 o 
   2   4   8       61.90       61.02      3.36 o 
   3   4   8        0.65       -0.53      0.95 o 
   4   4   8        6.17        5.22      1.33 o 
   5   4   8        2.71        2.96      1.33 o 
   6   4   8        3.23        1.92      1.85 o 
   7   4   8       90.85      118.69      6.07 o 
  -7   5   8       20.26       18.24      3.54 o 
  -6   5   8        0.04        1.91      2.02 o 
  -5   5   8        0.38       -0.16      1.68 o 
  -4   5   8        3.72        2.18      1.40 o 
  -3   5   8       14.95       11.43      1.81 o 
  -2   5   8        8.78       10.12      2.16 o 
  -1   5   8      143.72      157.25      5.80 o 
   0   5   8        4.53        2.01      1.63 o 
   1   5   8       32.38       31.10      3.04 o 
   2   5   8       10.68       11.72      2.94 o 
   3   5   8        9.97        9.57      1.78 o 
   4   5   8       24.79       30.42      3.28 o 
   5   5   8       58.32       56.58      4.17 o 
   6   5   8        0.92        3.36      3.19 o 
  -4   6   8        2.20        1.83      1.78 o 
  -3   6   8        6.74        7.58      2.02 o 
  -2   6   8       39.44       37.74      3.82 o 
  -1   6   8        5.95        7.64      2.24 o 
   0   6   8       20.12       21.74      3.76 o 
   1   6   8        0.06        0.90      1.56 o 
   2   6   8        1.09       -0.13      1.77 o 
   3   6   8        1.07       -0.83      1.54 o 
  -9   0   9       38.54       30.95      4.36 o 
  -7   0   9      296.11      321.17     10.18 o 
  -5   0   9     2097.75     2099.97     31.72 o 
  -3   0   9      188.06      231.11      4.41 o 
  -1   0   9      599.41      620.84      7.80 o 
   1   0   9     1305.65     1258.85     15.78 o 
   3   0   9     3240.89     3298.83     25.95 o 
   5   0   9        0.43        1.75      1.28 o 
   7   0   9      424.29      407.05     20.36 o 
   9   0   9      318.57      314.41      9.03 o 
 -10   1   9      199.31      200.28      6.88 o 
  -9   1   9       57.60       65.39      3.39 o 
  -8   1   9        3.56        4.06      1.58 o 
  -7   1   9       50.07       54.95      2.67 o 
  -6   1   9      573.63      585.27      6.68 o 
  -5   1   9        1.26       -0.94      0.63 o 
  -4   1   9      355.63      383.85      4.57 o 
  -3   1   9      133.69      153.86      2.47 o 
  -2   1   9      730.23      725.35      5.57 o 
  -1   1   9      220.34      240.66      3.42 o 
   0   1   9      204.21      180.20      3.30 o 
   1   1   9        8.09        6.94      0.90 o 
   2   1   9       31.94       39.02      1.32 o 
   3   1   9      125.46      147.91      3.03 o 
   4   1   9       10.72       10.63      0.97 o 
   5   1   9       26.58       35.44      2.02 o 
   6   1   9        9.01        9.03      1.49 o 
   7   1   9        6.47        9.13      1.69 o 
   8   1   9       13.24       16.03      3.05 o 
   9   1   9        7.41        6.01      2.38 o 
 -10   2   9       11.66        8.49      2.73 o 
  -9   2   9        0.48        3.79      1.95 o 
  -8   2   9      141.22      147.80      5.76 o 
  -7   2   9        5.19        3.33      1.88 o 
  -6   2   9        0.48        2.62      0.92 o 
  -5   2   9       26.37       32.19      2.12 o 
  -4   2   9      484.34      492.81      5.40 o 
  -3   2   9       15.47       13.58      1.75 o 
  -2   2   9      541.16      537.63      5.21 o 
  -1   2   9       19.81       19.21      1.08 o 
   0   2   9       21.78       26.79      1.68 o 
   1   2   9      473.85      462.47      5.63 o 
   2   2   9      610.54      594.43      5.33 o 
   3   2   9        9.23        7.49      0.74 o 
   4   2   9      556.37      560.99      6.30 o 
   5   2   9        3.20        4.52      1.15 o 
   6   2   9        0.45       -0.35      1.05 o 
   7   2   9       24.92       27.31      2.31 o 
   8   2   9       81.99       67.88      5.65 o 
   9   2   9        3.59        3.06      1.77 o 
  -9   3   9       91.26       86.18      4.98 o 
  -8   3   9        4.53        6.16      2.20 o 
  -7   3   9        1.17        1.20      1.23 o 
  -6   3   9       10.70       14.49      1.56 o 
  -5   3   9      505.58      500.89      6.45 o 
  -4   3   9       84.50       85.38      3.20 o 
  -3   3   9      184.58      171.93      3.26 o 
  -2   3   9       27.79       35.48      1.68 o 
  -1   3   9     1120.69     1168.91      9.67 o 
   0   3   9        4.26       11.64      0.80 o 
   1   3   9      159.63      146.07      2.66 o 
   2   3   9       59.22       51.90      1.73 o 
   3   3   9       56.45       54.47      1.86 o 
   4   3   9       50.07       48.88      2.00 o 
   5   3   9      322.28      348.48      5.27 o 
   6   3   9        0.00        2.31      1.65 o 
   7   3   9       42.14       38.57      3.39 o 
   8   3   9       23.26       24.44      3.22 o 
  -8   4   9       19.74       25.71      2.67 o 
  -7   4   9        0.81        0.24      1.32 o 
  -6   4   9        0.03       -1.02      1.06 o 
  -5   4   9       37.97       33.87      2.57 o 
  -4   4   9       11.92       19.80      1.64 o 
  -3   4   9       42.84       44.86      2.03 o 
  -2   4   9       87.63       78.14      3.98 o 
  -1   4   9      170.37      179.31      4.02 o 
   0   4   9       25.94       35.99      2.80 o 
   1   4   9      231.11      242.70      6.69 o 
   2   4   9      327.21      333.92     15.94 o 
   3   4   9        0.39       -0.10      0.87 o 
   4   4   9        4.63        7.33      1.49 o 
   5   4   9       13.28       13.92      1.99 o 
   6   4   9        2.27        0.93      1.63 o 
   7   4   9       34.93       28.88      3.27 o 
  -6   5   9      153.82      158.22      5.04 o 
  -5   5   9       14.33        9.34      2.35 o 
  -4   5   9       28.01       29.97      2.55 o 
  -3   5   9       10.23       10.97      1.83 o 
  -2   5   9       48.56       43.13      5.32 o 
  -1   5   9        1.08        1.24      1.54 o 
   0   5   9      176.44      180.34      7.68 o 
   1   5   9        0.03       -1.33      1.30 o 
   2   5   9       20.12       14.73      2.35 o 
   3   5   9       12.61       12.08      1.93 o 
   4   5   9        2.25        0.90      1.84 o 
   5   5   9        0.23       -0.88      1.93 o 
  -4   6   9        3.65        2.00      1.78 o 
  -3   6   9       44.05       46.87      3.31 o 
  -2   6   9       45.58       47.42      7.38 o 
  -1   6   9        7.27       10.29      2.50 o 
   0   6   9       22.73       25.92      3.23 o 
   1   6   9        3.90        4.65      1.95 o 
   2   6   9        0.30       -0.54      1.64 o 
   3   6   9       80.58       71.71      7.73 o 
 -10   0  10        7.12        3.28      2.94 o 
  -8   0  10      594.51      605.50     15.69 o 
  -6   0  10       21.81       22.89      2.91 o 
  -4   0  10      298.40      275.33      7.57 o 
  -2   0  10     2902.19     2900.62     23.17 o 
   0   0  10        0.81        1.73      0.64 o 
   2   0  10     1344.63     1525.11     13.14 o 
   4   0  10      459.40      461.75      7.95 o 
   6   0  10      532.61      495.85      9.54 o 
   8   0  10       22.64       23.93      3.06 o 
 -10   1  10        0.21        1.32      2.10 o 
  -9   1  10       61.48       52.29      3.15 o 
  -8   1  10        2.10        0.68      1.37 o 
  -7   1  10       31.73       29.66      3.03 o 
  -6   1  10      562.26      563.70      6.81 o 
  -5   1  10        5.48       16.14      1.20 o 
  -4   1  10       66.90       88.36      2.14 o 
  -3   1  10      298.10      304.40      3.74 o 
  -2   1  10        0.77        5.84      0.56 o 
  -1   1  10       53.73       78.83      1.72 o 
   0   1  10     2078.63     2042.80     16.79 o 
   1   1  10     1288.78     1274.39     13.77 o 
   2   1  10      179.34      197.81      3.06 o 
   3   1  10      289.58      301.73      3.94 o 
   4   1  10      350.24      356.07      4.54 o 
   5   1  10      135.03      135.75      3.63 o 
   6   1  10      140.69      138.25      4.01 o 
   7   1  10      144.47      141.92      4.36 o 
   8   1  10        9.71        8.53      1.88 o 
   9   1  10      157.02      160.16      5.42 o 
 -10   2  10        7.37        3.64      2.53 o 
  -9   2  10       42.87       47.07      4.88 o 
  -8   2  10      185.56      174.65      9.25 o 
  -7   2  10       90.04       83.70      3.42 o 
  -6   2  10       42.45       50.94      2.05 o 
  -5   2  10      191.56      188.84      3.37 o 
  -4   2  10      154.09      159.76      2.87 o 
  -3   2  10      554.21      565.52      5.68 o 
  -2   2  10      538.30      554.30      4.80 o 
  -1   2  10      925.65      941.65      8.06 o 
   0   2  10        0.84        1.21      0.62 o 
   1   2  10      352.07      380.13      6.74 o 
   2   2  10       64.20       47.31      1.61 o 
   3   2  10        1.90        3.69      0.67 o 
   4   2  10       29.87       35.87      1.65 o 
   5   2  10       78.39       74.38      3.50 o 
   6   2  10        2.13        3.89      1.33 o 
   7   2  10       38.13       45.25      2.84 o 
   8   2  10        0.17        1.22      1.52 o 
   9   2  10        3.55        0.85      1.97 o 
  -9   3  10       11.46       12.56      2.80 o 
  -8   3  10        2.34        2.09      1.50 o 
  -7   3  10        0.28        2.03      1.31 o 
  -6   3  10       25.51       30.77      1.92 o 
  -5   3  10       46.21       40.90      1.99 o 
  -4   3  10        7.14        4.64      0.97 o 
  -3   3  10       59.13       63.06      2.07 o 
  -2   3  10       82.96       86.31      2.25 o 
  -1   3  10      142.20      154.27      2.71 o 
   0   3  10      739.79      774.96      6.56 o 
   1   3  10        4.21        4.80      1.13 o 
   2   3  10      116.56      128.98      2.68 o 
   3   3  10       97.66      107.83      2.32 o 
   4   3  10       10.72        7.22      1.13 o 
   5   3  10       77.25       65.22      2.75 o 
   6   3  10      201.17      184.87      6.05 o 
   7   3  10       49.04       42.57      6.56 o 
   8   3  10        3.26        0.59      2.45 o 
  -8   4  10      118.74      110.71      4.75 o 
  -7   4  10      101.74       99.04      5.38 o 
  -6   4  10        3.32        6.51      1.39 o 
  -5   4  10       82.05       86.54      4.71 o 
  -4   4  10      342.05      352.82      8.59 o 
  -3   4  10       23.17       17.78      1.49 o 
  -2   4  10      243.71      246.87      5.00 o 
  -1   4  10      378.43      383.68      6.20 o 
   0   4  10        5.34        7.54      1.73 o 
   1   4  10      180.51      184.87      5.61 o 
   2   4  10      375.39      368.83      8.03 o 
   3   4  10       19.54       20.87      1.61 o 
   4   4  10        2.95        2.30      1.22 o 
   5   4  10        0.02       -1.24      1.15 o 
   6   4  10       13.66       10.08      2.32 o 
   7   4  10        0.33        3.02      1.90 o 
  -6   5  10        7.61        9.24      2.49 o 
  -5   5  10       11.90        9.50      1.98 o 
  -4   5  10       39.84       41.38      2.87 o 
  -3   5  10       32.67       28.99      2.46 o 
  -2   5  10        5.00        6.14      2.02 o 
  -1   5  10      151.07      149.64      5.85 o 
   0   5  10       78.88       74.03      4.19 o 
   1   5  10       14.44       13.97      3.46 o 
   2   5  10        8.34        8.62      2.14 o 
   3   5  10       87.58       92.99      4.90 o 
   4   5  10       39.00       42.49      3.71 o 
   5   5  10        5.59        4.25      2.20 o 
  -4   6  10        1.42       -0.64      2.83 o 
  -3   6  10       35.92       26.04      2.75 o 
  -2   6  10       43.97       38.49      3.86 o 
  -1   6  10       23.51       26.05      3.37 o 
   0   6  10        1.29       -1.06      1.51 o 
   1   6  10        2.65        3.49      1.95 o 
   2   6  10       21.02       22.00      5.92 o 
  -9   0  11      184.21      173.69      8.64 o 
  -7   0  11      626.16      657.23     15.68 o 
  -5   0  11      308.57      317.95      8.87 o 
  -3   0  11       27.03       42.21      2.03 o 
  -1   0  11     4198.12     4154.22     57.55 o 
   1   0  11        2.86        2.01      0.89 o 
   3   0  11     2224.90     2196.28     18.49 o 
   5   0  11      131.31      141.16      4.89 o 
   7   0  11      100.78      102.95      9.83 o 
   9   0  11       42.02       52.22      4.36 o 
 -10   1  11       88.98       83.72      4.08 o 
  -9   1  11       37.95       39.02      3.28 o 
  -8   1  11       69.31       64.57      3.20 o 
  -7   1  11       10.02       11.77      1.75 o 
  -6   1  11      433.30      419.23      7.26 o 
  -5   1  11      154.40      153.20      3.96 o 
  -4   1  11      579.23      617.81      6.35 o 
  -3   1  11      602.90      621.02      6.05 o 
  -2   1  11      170.39      176.89      3.40 o 
  -1   1  11      620.11      606.91      5.87 o 
   0   1  11     1365.56     1390.95     12.44 o 
   1   1  11      271.71      249.59      3.28 o 
   2   1  11     1130.10     1143.20      9.46 o 
   3   1  11       32.95       44.98      1.61 o 
   4   1  11        2.14        6.29      2.62 o 
   5   1  11      119.96      121.89      3.53 o 
   6   1  11      554.44      551.98      8.39 o 
   7   1  11       17.38       15.51      2.93 o 
   8   1  11       32.10       30.39      2.70 o 
   9   1  11       10.15       11.43      2.32 o 
 -10   2  11        1.82        0.53      3.51 o 
  -9   2  11        0.73        1.19      3.74 o 
  -8   2  11       26.17       24.29      2.99 o 
  -7   2  11       92.51       99.83      3.45 o 
  -6   2  11      178.20      172.85      3.51 o 
  -5   2  11       19.39       19.00      2.44 o 
  -4   2  11      189.10      164.19      2.98 o 
  -3   2  11       37.37       36.12      1.55 o 
  -2   2  11       25.93       24.28      1.17 o 
  -1   2  11      200.95      190.41      2.52 o 
   0   2  11      331.62      357.53      4.95 o 
   1   2  11        9.09       10.68      1.06 o 
   2   2  11      501.21      520.81      5.74 o 
   3   2  11      317.18      298.79      3.70 o 
   4   2  11       74.79       67.07      2.16 o 
   5   2  11       42.93       43.14      2.33 o 
   6   2  11        0.03        1.17      1.29 o 
   7   2  11      178.95      171.26      4.91 o 
   8   2  11       79.83       73.55      3.66 o 
  -9   3  11       13.45       13.14      2.96 o 
  -8   3  11        0.09       -0.51      1.28 o 
  -7   3  11       12.83       15.65      2.54 o 
  -6   3  11       10.50       11.08      1.42 o 
  -5   3  11      352.81      352.55      6.11 o 
  -4   3  11        0.01        0.14      0.87 o 
  -3   3  11        0.99        1.63      0.87 o 
  -2   3  11       10.88        8.23      1.27 o 
  -1   3  11       19.75       18.05      1.24 o 
   0   3  11        8.07       12.48      0.90 o 
   1   3  11      447.22      441.77      5.26 o 
   2   3  11       54.80       46.73      1.74 o 
   3   3  11        6.26        4.44      0.83 o 
   4   3  11       83.18       77.26      2.48 o 
   5   3  11       10.03       15.85      1.73 o 
   6   3  11       17.13       16.61      2.49 o 
   7   3  11        8.07        4.66      2.03 o 
   8   3  11        0.18       -0.17      1.94 o 
  -8   4  11        6.93       10.44      2.16 o 
  -7   4  11        5.14        4.27      1.68 o 
  -6   4  11      156.93      162.11      4.05 o 
  -5   4  11        8.19        5.70      1.27 o 
  -4   4  11        3.31        3.73      1.49 o 
  -3   4  11        0.21       -1.04      0.77 o 
  -2   4  11       67.62       70.90      2.40 o 
  -1   4  11       17.80       14.98      1.55 o 
   0   4  11       42.65       35.96      6.56 o 
   1   4  11       25.11       39.78      4.05 o 
   2   4  11      101.60      108.72      5.39 o 
   3   4  11       14.63       12.20      1.68 o 
   4   4  11       14.18       14.62      1.79 o 
   5   4  11       18.30       19.48      2.84 o 
   6   4  11       17.36       26.57      3.02 o 
   7   4  11        6.21        5.65      2.35 o 
  -6   5  11      119.11      123.43      4.62 o 
  -5   5  11        9.38        8.46      1.99 o 
  -4   5  11        0.99        0.28      2.14 o 
  -3   5  11        0.70       -0.21      1.19 o 
  -2   5  11        1.37        0.76      1.53 o 
  -1   5  11       34.17       42.10      6.72 o 
   0   5  11       71.84       74.38      4.30 o 
   1   5  11        2.99        3.10      2.47 o 
   2   5  11       29.35       27.89      3.01 o 
   3   5  11       18.79       14.56      2.57 o 
   4   5  11       21.01       21.02      3.07 o 
   5   5  11       27.02       23.83      3.26 o 
  -3   6  11        0.18       -0.79      1.84 o 
  -2   6  11        2.20        0.97      1.80 o 
  -1   6  11        5.59        4.77      3.47 o 
   0   6  11        5.20        7.15      2.23 o 
   1   6  11        0.41       -1.07      1.44 o 
   2   6  11        0.16       -2.53      1.68 o 
 -10   0  12       32.05       38.50      5.07 o 
  -8   0  12       87.56       81.44      5.79 o 
  -6   0  12       38.55       34.52      3.52 o 
  -4   0  12     1272.10     1290.19     21.47 o 
  -2   0  12      290.30      213.77      4.61 o 
   0   0  12        7.77       10.41      1.17 o 
   2   0  12     3848.37     3770.78     29.47 o 
   4   0  12      325.24      361.74     11.10 o 
   6   0  12       24.64       22.43      2.56 o 
   8   0  12      137.44      142.06     10.52 o 
 -10   1  12        5.91        7.36      2.47 o 
  -9   1  12      169.30      184.86      5.37 o 
  -8   1  12      170.93      164.89      4.70 o 
  -7   1  12      158.43      157.31      4.33 o 
  -6   1  12       56.94       50.31      3.53 o 
  -5   1  12      292.00      275.02      4.21 o 
  -4   1  12       27.64       24.02      1.83 o 
  -3   1  12      842.50      925.54      8.12 o 
  -2   1  12      847.06      924.26      8.11 o 
  -1   1  12      217.68      242.32      5.39 o 
   0   1  12      384.20      379.64      7.94 o 
   1   1  12     2391.64     2352.55     16.90 o 
   2   1  12      229.71      238.00      3.44 o 
   3   1  12      498.12      543.90      6.22 o 
   4   1  12       11.85       21.93      4.71 o 
   5   1  12        6.80        4.36      1.23 o 
   6   1  12       32.93       37.74      4.06 o 
   7   1  12        0.07       -0.91      1.14 o 
   8   1  12      140.01      138.02      4.75 o 
   9   1  12       65.60       78.32      4.29 o 
  -9   2  12       13.50       16.21      2.94 o 
  -8   2  12       27.76       18.72      4.92 o 
  -7   2  12      130.41      126.27      3.29 o 
  -6   2  12       17.59       18.63      1.80 o 
  -5   2  12        8.97        8.15      1.03 o 
  -4   2  12      161.88      157.29      2.95 o 
  -3   2  12       66.80       64.30      2.07 o 
  -2   2  12       21.09       34.05      1.44 o 
  -1   2  12      685.54      660.68      8.01 o 
   0   2  12      149.14      155.68      3.68 o 
   1   2  12       46.52       47.09      2.74 o 
   2   2  12       24.43       25.37      1.32 o 
   3   2  12      383.74      383.68      5.03 o 
   4   2  12       55.36       59.79      2.48 o 
   5   2  12       16.24       19.07      1.99 o 
   6   2  12        4.58        1.96      1.20 o 
   7   2  12        8.04        7.51      1.70 o 
   8   2  12        2.54        3.39      1.68 o 
  -9   3  12       14.18       10.19      2.77 o 
  -8   3  12       31.64       28.85      2.55 o 
  -7   3  12        0.98        0.31      1.11 o 
  -6   3  12      287.40      301.93      6.65 o 
  -5   3  12        8.85       10.54      1.96 o 
  -4   3  12      177.82      185.58      4.57 o 
  -3   3  12      116.74      122.07      4.10 o 
  -2   3  12        0.46        1.30      0.77 o 
  -1   3  12        3.93        5.28      0.92 o 
   0   3  12      234.95      229.70      3.22 o 
   1   3  12        8.14        7.53      0.93 o 
   2   3  12      221.10      217.11      3.68 o 
   3   3  12       71.12       65.72      1.97 o 
   4   3  12      129.96      126.13      3.15 o 
   5   3  12       20.03       21.18      2.16 o 
   6   3  12       39.69       36.97      7.62 o 
   7   3  12        3.31        1.29      1.75 o 
  -8   4  12       40.82       38.37      3.06 o 
  -7   4  12       15.25       13.28      4.32 o 
  -6   4  12        0.38        2.78      1.26 o 
  -5   4  12        0.11       -0.95      0.94 o 
  -4   4  12       79.56       81.05      2.76 o 
  -3   4  12        2.92        5.36      1.50 o 
  -2   4  12        2.60        1.08      0.83 o 
  -1   4  12       47.79       45.01      2.31 o 
   0   4  12      197.92      195.58      4.40 o 
   1   4  12       12.99       10.38      2.57 o 
   2   4  12       15.97       16.84      3.18 o 
   3   4  12      147.53      141.22      5.63 o 
   4   4  12       24.11       22.28      3.76 o 
   5   4  12        0.13        1.18      1.47 o 
   6   4  12      103.46       92.31      4.69 o 
  -6   5  12        2.26        3.75      2.15 o 
  -5   5  12      139.06      142.57      6.06 o 
  -4   5  12       11.33       10.29      2.35 o 
  -3   5  12        1.82        0.21      1.46 o 
  -2   5  12      189.11      183.08      6.54 o 
  -1   5  12       40.14       30.10      3.23 o 
   0   5  12       54.33       60.42      4.39 o 
   1   5  12       85.01       82.97      4.53 o 
   2   5  12        1.12        1.01      1.53 o 
   3   5  12        3.98        3.49      1.95 o 
   4   5  12        0.73        1.06      1.92 o 
   5   5  12        4.52        1.26      2.10 o 
  -3   6  12        0.03        1.24      1.87 o 
  -2   6  12       38.22       41.68      4.06 o 
  -1   6  12        9.85       13.18      4.97 o 
   0   6  12        4.17        2.27      1.87 o 
   1   6  12        2.11        0.53      1.77 o 
  -9   0  13      158.99      144.58      8.18 o 
  -7   0  13     1903.65     1929.20     32.63 o 
  -5   0  13     1172.54     1156.40     20.80 o 
  -3   0  13      576.37      499.24      7.88 o 
  -1   0  13     4831.09     5016.09     46.86 o 
   1   0  13       51.76       64.03      5.37 o 
   3   0  13      237.94      225.42      3.89 o 
   5   0  13        8.48       10.32      2.28 o 
   7   0  13       95.12       77.86      4.38 o 
 -10   1  13        8.27        4.77      3.19 o 
  -9   1  13        0.60        4.22      1.73 o 
  -8   1  13        0.74        2.92      1.62 o 
  -7   1  13       47.85       47.71      3.50 o 
  -6   1  13      165.00      161.07      4.81 o 
  -5   1  13      420.29      397.90      5.26 o 
  -4   1  13      277.84      250.30      3.77 o 
  -3   1  13       68.68       78.54      1.98 o 
  -2   1  13        3.20        4.31      0.68 o 
  -1   1  13       79.91       92.19      1.92 o 
   0   1  13        5.45       14.27      1.21 o 
   1   1  13      610.91      607.78      6.04 o 
   2   1  13      459.10      459.10      5.18 o 
   3   1  13       37.46       40.86      1.74 o 
   4   1  13       21.64       22.31      1.69 o 
   5   1  13       61.88       59.10      2.72 o 
   6   1  13      165.85      171.81      4.64 o 
   7   1  13        3.82        3.56      1.55 o 
   8   1  13       13.28       14.55      3.63 o 
  -9   2  13        5.61        5.96      2.33 o 
  -8   2  13      143.32      140.39      5.76 o 
  -7   2  13        4.45        5.94      1.30 o 
  -6   2  13      120.87      124.81      4.11 o 
  -5   2  13      313.63      313.47      4.63 o 
  -4   2  13       75.40       74.13      2.13 o 
  -3   2  13      124.68      126.21      4.58 o 
  -2   2  13      796.52      819.90      6.63 o 
  -1   2  13      215.60      225.49      3.46 o 
   0   2  13       61.83       59.54      2.34 o 
   1   2  13       84.47       83.45      2.66 o 
   2   2  13       55.16       54.94      1.96 o 
   3   2  13       57.86       66.99      2.23 o 
   4   2  13      136.04      148.38      3.31 o 
   5   2  13       21.01       22.08      2.70 o 
   6   2  13       32.73       28.53      2.25 o 
   7   2  13        9.56       13.20      1.96 o 
   8   2  13       27.09       37.98      2.94 o 
  -9   3  13       10.75       14.33      3.05 o 
  -8   3  13       79.86       88.60      3.84 o 
  -7   3  13       74.77       70.05      2.78 o 
  -6   3  13      142.27      146.40      4.18 o 
  -5   3  13        1.00        0.67      1.42 o 
  -4   3  13      215.48      234.52      4.76 o 
  -3   3  13      343.64      356.34      7.62 o 
  -2   3  13      110.86      109.89      5.15 o 
  -1   3  13       18.15       17.67      1.36 o 
   0   3  13        0.86        0.95      0.66 o 
   1   3  13       32.46       29.97      2.33 o 
   2   3  13        0.05        0.79      0.71 o 
   3   3  13      137.23      135.03      2.76 o 
   4   3  13       59.62       58.19      2.31 o 
   5   3  13       83.30       95.27      3.44 o 
   6   3  13        1.33        0.32      1.50 o 
   7   3  13       65.79       63.87      4.24 o 
  -8   4  13        0.09       -0.34      1.65 o 
  -7   4  13        1.22        0.39      1.81 o 
  -6   4  13      223.41      241.76      5.59 o 
  -5   4  13       48.10       52.45      2.91 o 
  -4   4  13       68.01       71.37      3.15 o 
  -3   4  13      202.55      207.15      5.25 o 
  -2   4  13       47.89       49.71      2.53 o 
  -1   4  13        1.82        1.93      1.01 o 
   0   4  13      139.01      132.25      3.72 o 
   1   4  13       47.61       46.03      3.29 o 
   2   4  13       38.52       32.82      2.86 o 
   3   4  13       73.31       72.09      4.03 o 
   4   4  13       25.43       28.20      4.11 o 
   5   4  13        7.80       10.67      3.21 o 
   6   4  13        0.03       -0.03      1.72 o 
  -6   5  13       34.92       50.02      4.14 o 
  -5   5  13        7.55        3.01      4.56 o 
  -4   5  13        1.14        2.63      1.98 o 
  -3   5  13        5.10        0.89      1.75 o 
  -2   5  13       57.56       56.69      4.04 o 
  -1   5  13       25.24       27.24      4.23 o 
   0   5  13       18.45       19.77      3.52 o 
   1   5  13        9.29        9.93      2.23 o 
   2   5  13        5.28        6.96      2.10 o 
   3   5  13       22.11       19.42      2.96 o 
   4   5  13       12.62       11.15      2.68 o 
  -2   6  13       34.66       19.38      3.11 o 
  -1   6  13       13.10        8.43      2.45 o 
   0   6  13        2.25        1.50      1.81 o 
   1   6  13        1.13        0.30      1.82 o 
 -10   0  14        0.86       -1.74      2.78 o 
  -8   0  14      141.78      123.91      7.20 o 
  -6   0  14     1057.30     1046.87     20.47 o 
  -2   0  14      251.25      331.46      5.04 o 
   0   0  14     1399.26     1373.07     15.87 o 
   2   0  14        2.34        1.14      1.18 o 
   4   0  14     1002.32      987.19     13.56 o 
   6   0  14       58.90       52.37      3.54 o 
   8   0  14        4.42        1.28      1.96 o 
 -10   1  14        4.62        3.70      2.31 o 
  -9   1  14      181.66      201.58      6.69 o 
  -8   1  14       29.31       34.24      2.59 o 
  -7   1  14        2.90        3.79      1.51 o 
  -6   1  14      706.12      696.31      9.07 o 
  -5   1  14     1525.22     1483.18     12.64 o 
  -4   1  14       23.90       24.73      1.38 o 
  -3   1  14      326.81      340.17      4.26 o 
  -2   1  14      424.82      434.66      6.93 o 
  -1   1  14      331.21      356.56      4.54 o 
   0   1  14        8.95        6.42      0.98 o 
   1   1  14     1291.97     1229.83     10.70 o 
   2   1  14       25.64       28.88      2.42 o 
   3   1  14       41.77       44.03      2.92 o 
   4   1  14       70.22       70.87      2.74 o 
   5   1  14       27.76       25.39      2.04 o 
   6   1  14        2.97        3.68      1.39 o 
   7   1  14        9.13        8.98      1.88 o 
   8   1  14       11.27        7.88      1.99 o 
  -9   2  14       21.06       16.43      3.12 o 
  -8   2  14       19.73       24.89      3.74 o 
  -7   2  14       52.43       58.61      2.47 o 
  -6   2  14       18.71       22.81      1.66 o 
  -5   2  14      815.19      809.90      8.36 o 
  -4   2  14       55.19       51.68      1.89 o 
  -3   2  14      173.45      175.27      3.67 o 
  -2   2  14      881.80      838.77      7.94 o 
  -1   2  14       49.57       38.06      2.07 o 
   0   2  14      133.12      137.63      3.19 o 
   1   2  14      624.11      651.05      7.95 o 
   2   2  14        2.90        1.36      1.02 o 
   3   2  14      559.00      547.40      6.43 o 
   4   2  14      130.59      143.13      3.23 o 
   5   2  14        0.98        1.04      1.57 o 
   6   2  14       14.82       15.93      1.97 o 
   7   2  14        0.67        1.84      1.43 o 
   8   2  14       51.84       58.56      3.48 o 
  -8   3  14        3.62        3.44      2.14 o 
  -7   3  14       16.60       18.18      2.13 o 
  -6   3  14        0.15        0.92      1.29 o 
  -5   3  14       24.65       21.02      2.71 o 
  -4   3  14      457.07      464.90      8.93 o 
  -3   3  14       32.08       44.23      2.89 o 
  -2   3  14        1.29        1.13      1.12 o 
  -1   3  14        8.22        7.62      1.10 o 
   0   3  14       17.38       19.42      1.27 o 
   1   3  14      100.19      111.19      3.09 o 
   2   3  14      702.61      711.34      6.94 o 
   3   3  14       61.96       58.28      2.26 o 
   4   3  14        0.07       -0.49      0.91 o 
   5   3  14        0.74       -0.55      1.09 o 
   6   3  14       21.78       25.03      2.85 o 
   7   3  14        6.80       11.71      3.09 o 
  -7   4  14       14.40       20.34      2.35 o 
  -6   4  14       14.46       17.14      2.17 o 
  -5   4  14       44.89       45.75      3.63 o 
  -4   4  14        0.70        0.72      1.11 o 
  -3   4  14        8.18        6.47      1.43 o 
  -2   4  14       17.00       16.91      1.80 o 
  -1   4  14        5.67        2.72      1.28 o 
   0   4  14       39.83       33.17      2.25 o 
   1   4  14       57.98       56.42      3.53 o 
   2   4  14        1.09        0.51      2.50 o 
   3   4  14       13.14       22.64      7.34 o 
   4   4  14        1.47       -0.42      1.39 o 
   5   4  14       23.36       30.66      3.02 o 
   6   4  14        4.66        7.60      2.29 o 
  -6   5  14       45.44       47.46      5.00 o 
  -5   5  14       76.22       72.15      4.75 o 
  -4   5  14        5.61        3.31      1.99 o 
  -3   5  14       46.76       60.71      4.26 o 
  -2   5  14        3.75        1.15      2.17 o 
  -1   5  14       24.83       22.95      2.97 o 
   0   5  14       24.72       25.80      5.22 o 
   1   5  14       62.98       59.58      4.06 o 
   2   5  14        0.02        1.93      1.71 o 
   3   5  14       64.42       62.82      4.33 o 
   4   5  14       13.44       17.96      2.98 o 
  -1   6  14        0.34        3.34      1.96 o 
  -9   0  15       21.30       18.60      4.13 o 
  -7   0  15      171.95      188.72      8.14 o 
  -5   0  15      156.72      166.89      6.81 o 
  -3   0  15      382.64      392.10      7.13 o 
  -1   0  15       42.04       27.22      1.90 o 
   1   0  15       29.77       28.66      5.86 o 
   3   0  15       29.14       29.59      2.05 o 
   5   0  15       90.87       98.86      6.02 o 
   7   0  15        0.46       -2.20      1.88 o 
  -9   1  15       20.61       30.62      3.26 o 
  -8   1  15       28.70       34.96      6.29 o 
  -7   1  15      382.80      373.20      6.75 o 
  -6   1  15      255.13      249.51      4.43 o 
  -5   1  15      369.31      391.70      5.34 o 
  -4   1  15      561.77      561.53      6.24 o 
  -3   1  15      577.90      599.96      7.56 o 
  -2   1  15       23.95       25.32      1.21 o 
  -1   1  15       67.76       81.28      2.01 o 
   0   1  15       23.58       35.53      1.75 o 
   1   1  15      143.56      144.50      2.70 o 
   2   1  15       67.51       69.56      2.00 o 
   3   1  15      341.28      345.70      6.30 o 
   4   1  15        7.38        5.01      1.23 o 
   5   1  15       18.12       16.71      3.03 o 
   6   1  15       41.78       49.04      2.85 o 
   7   1  15        3.76        4.73      1.61 o 
   8   1  15        0.32        0.75      1.93 o 
  -9   2  15       30.65       22.72      3.40 o 
  -8   2  15       17.17       20.42      8.26 o 
  -7   2  15       19.22       22.78      1.81 o 
  -6   2  15       45.55       42.12      2.09 o 
  -5   2  15       60.83       74.29      4.51 o 
  -4   2  15        1.52        1.13      0.94 o 
  -3   2  15        0.06        0.91      0.83 o 
  -2   2  15       54.31       51.12      1.82 o 
  -1   2  15      221.55      206.30      3.52 o 
   0   2  15        1.61       -0.45      0.66 o 
   1   2  15      113.24      131.78      3.33 o 
   2   2  15        6.68        8.96      1.08 o 
   3   2  15        0.15       -0.56      0.87 o 
   4   2  15      175.62      176.12      4.29 o 
   5   2  15        0.07        2.01      1.21 o 
   6   2  15       19.42       18.36      2.06 o 
   7   2  15       25.99       25.29      2.50 o 
  -8   3  15        0.01        1.28      2.58 o 
  -7   3  15        6.03        7.01      1.92 o 
  -6   3  15        0.37        0.46      1.31 o 
  -5   3  15        0.27       -1.15      1.19 o 
  -4   3  15       27.08       27.66      2.72 o 
  -3   3  15     1118.60     1140.28     16.54 o 
  -2   3  15       13.77       17.12      2.17 o 
  -1   3  15       62.32       66.78      2.41 o 
   0   3  15        6.31        7.72      1.02 o 
   1   3  15       55.17       64.13      2.52 o 
   2   3  15       22.09       31.64      1.53 o 
   3   3  15       90.94       86.99      2.71 o 
   4   3  15        0.09        0.35      0.95 o 
   5   3  15       27.85       27.05      2.23 o 
   6   3  15        0.38       -0.62      1.60 o 
   7   3  15        8.94       11.65      2.55 o 
  -7   4  15       33.29       33.80      2.79 o 
  -6   4  15       38.66       45.29      2.94 o 
  -5   4  15      236.42      242.71      5.85 o 
  -4   4  15        3.65        7.24      1.57 o 
  -3   4  15       84.49       82.81      3.28 o 
  -2   4  15       95.76       99.97      3.50 o 
  -1   4  15      332.57      348.29      6.42 o 
   0   4  15       26.31       31.25      2.14 o 
   1   4  15       54.08       48.46      3.41 o 
   2   4  15       74.55       77.43      4.02 o 
   3   4  15       89.42       83.54      7.25 o 
   4   4  15        0.66        2.51      1.69 o 
   5   4  15       44.24       42.52      3.47 o 
  -5   5  15       26.70       27.33      3.49 o 
  -4   5  15        0.29        2.81      1.97 o 
  -3   5  15       42.00       36.96      3.73 o 
  -2   5  15       66.22       58.10      4.20 o 
  -1   5  15       92.04       82.54      4.73 o 
   0   5  15        1.40        1.12      1.48 o 
   1   5  15       10.75       10.97      2.36 o 
   2   5  15       15.36       17.40      2.73 o 
   3   5  15       21.75       20.13      3.06 o 
   4   5  15        9.56        8.84      2.60 o 
  -8   0  16        1.85        1.40      2.75 o 
  -6   0  16      585.99      585.52     14.45 o 
  -4   0  16      168.59      164.88      6.49 o 
  -2   0  16      476.78      467.63      6.58 o 
   0   0  16        2.49        0.06      1.11 o 
   2   0  16     1240.91     1268.80     27.05 o 
   4   0  16      417.45      395.59     11.82 o 
   6   0  16        2.96        4.06      2.58 o 
   8   0  16        0.54       -0.93      2.62 o 
  -9   1  16       48.37       44.18      3.82 o 
  -8   1  16       54.77       51.59      3.69 o 
  -7   1  16       58.42       55.73      4.05 o 
  -6   1  16      313.88      296.47      9.62 o 
  -5   1  16       10.40       11.57      2.15 o 
  -4   1  16       30.93       27.35      1.80 o 
  -3   1  16      355.72      341.52      5.48 o 
  -2   1  16       15.84       17.64      1.09 o 
  -1   1  16        0.12        0.82      0.57 o 
   0   1  16      203.45      207.19      4.08 o 
   1   1  16        6.90        1.66      0.69 o 
   2   1  16      223.92      214.52      3.53 o 
   3   1  16      331.18      315.47      4.56 o 
   4   1  16       52.58       47.86      3.49 o 
   5   1  16        0.09       -1.35      1.21 o 
   6   1  16      162.96      156.91      5.82 o 
   7   1  16       71.84       83.84      4.67 o 
   8   1  16        1.04       -2.37      1.81 o 
  -9   2  16        1.45        2.07      3.21 o 
  -8   2  16        9.04       14.92      3.63 o 
  -7   2  16      163.13      178.90      4.68 o 
  -6   2  16       88.02       82.72      3.13 o 
  -5   2  16      619.49      596.02     13.10 o 
  -4   2  16      337.12      328.12      7.09 o 
  -3   2  16      421.74      419.22      9.72 o 
  -2   2  16      344.97      342.74      7.92 o 
  -1   2  16      652.58      677.25      7.31 o 
   0   2  16      229.42      223.79      4.38 o 
   1   2  16       27.45       25.90      1.73 o 
   2   2  16      104.74       98.01      2.55 o 
   3   2  16        0.02       -0.16      0.82 o 
   4   2  16      178.25      171.13      4.27 o 
   5   2  16      227.57      222.45      5.21 o 
   6   2  16        5.54        8.88      1.76 o 
   7   2  16        7.47        9.58      2.81 o 
  -8   3  16       40.77       45.43      5.45 o 
  -7   3  16        0.37        0.36      1.40 o 
  -6   3  16        0.20       -0.06      1.50 o 
  -5   3  16        1.41       -0.71      1.30 o 
  -4   3  16        2.20        1.86      1.51 o 
  -3   3  16      144.78      154.14      6.66 o 
  -2   3  16        0.92        1.90      1.38 o 
  -1   3  16      193.01      178.17      3.95 o 
   0   3  16       10.70       12.71      1.22 o 
   1   3  16       22.62       22.96      1.77 o 
   2   3  16       15.85       13.12      1.21 o 
   3   3  16        5.91        7.07      1.21 o 
   4   3  16        7.63        4.68      1.17 o 
   5   3  16       75.31       68.53      3.13 o 
   6   3  16       22.85       27.73      3.07 o 
  -7   4  16        0.12        1.29      1.47 o 
  -6   4  16       19.23       20.63      2.30 o 
  -5   4  16      303.54      294.97      6.51 o 
  -4   4  16       56.78       47.93      2.84 o 
  -3   4  16        9.80        8.76      2.56 o 
  -2   4  16       61.70       71.92      3.11 o 
  -1   4  16      158.12      167.50      4.47 o 
   0   4  16        0.29       -1.51      1.01 o 
   1   4  16      180.02      174.51     15.56 o 
   2   4  16        5.08        3.46      1.34 o 
   3   4  16      111.94      117.16      5.04 o 
   4   4  16       11.64       15.76      2.65 o 
   5   4  16       17.67       24.96      2.96 o 
  -5   5  16       34.58       35.05      3.77 o 
  -4   5  16        1.13        0.57      4.35 o 
  -3   5  16        4.29        4.75      2.93 o 
  -2   5  16        0.25        0.92      1.74 o 
  -1   5  16       43.41       42.03      3.75 o 
   0   5  16        0.08        0.28      1.84 o 
   1   5  16       12.99       10.57      2.31 o 
   2   5  16        7.43       13.83      2.68 o 
   3   5  16        0.34       -3.04      3.36 o 
  -9   0  17       12.34       10.29      3.65 o 
  -7   0  17       27.28       25.94      3.93 o 
  -5   0  17      797.60      805.54     17.18 o 
  -3   0  17        0.14        1.04      1.35 o 
  -1   0  17     1439.13     1403.26     16.99 o 
   1   0  17      125.68      127.47      4.04 o 
   3   0  17      197.38      189.51      7.71 o 
   5   0  17      284.47      304.48     11.05 o 
   7   0  17        0.62        1.04      2.49 o 
  -9   1  17       10.64       11.15      2.67 o 
  -8   1  17       11.40        9.97      2.33 o 
  -7   1  17       12.74       15.26      3.21 o 
  -6   1  17       23.61       21.34      1.93 o 
  -5   1  17       30.86       29.13      2.06 o 
  -4   1  17       45.57       46.72      2.27 o 
  -3   1  17       18.28       16.25      1.48 o 
  -2   1  17      361.64      348.91      4.39 o 
  -1   1  17       11.73       12.91      1.17 o 
   0   1  17      135.24      129.01      3.32 o 
   1   1  17       98.32       98.61      5.31 o 
   2   1  17      229.38      223.03      4.51 o 
   3   1  17        2.52        1.81      0.98 o 
   4   1  17      119.29      127.24      4.76 o 
   5   1  17        8.63        7.47      5.64 o 
   6   1  17       96.08       93.79      4.76 o 
   7   1  17       18.47       20.99      3.00 o 
  -9   2  17        3.83        4.82      3.53 o 
  -8   2  17        6.16        7.20      3.25 o 
  -7   2  17      108.55      111.47      4.85 o 
  -6   2  17        3.32        4.62      1.39 o 
  -5   2  17      549.08      516.06      7.65 o 
  -4   2  17      536.98      529.93      7.56 o 
  -3   2  17      342.04      328.79      5.64 o 
  -2   2  17        0.23        1.02      0.74 o 
  -1   2  17        0.11        2.50      0.84 o 
   0   2  17       71.87       78.47      2.74 o 
   1   2  17        1.33        0.94      0.74 o 
   2   2  17       39.76       38.77      1.79 o 
   3   2  17       21.56       18.93      1.55 o 
   4   2  17        2.51        2.70      1.23 o 
   5   2  17       17.14       22.05      2.65 o 
   6   2  17       37.62       32.64      3.18 o 
   7   2  17        1.55        1.56      1.69 o 
  -8   3  17        1.14        1.80      2.65 o 
  -7   3  17       11.48       10.50      2.19 o 
  -6   3  17        0.09       -0.63      1.87 o 
  -5   3  17       88.37       94.02      5.90 o 
  -4   3  17      275.43      267.67      6.98 o 
  -3   3  17      955.07      963.67     14.37 o 
  -2   3  17      232.11      234.02      6.28 o 
  -1   3  17       13.09       15.66      1.36 o 
   0   3  17        3.49        3.58      0.93 o 
   1   3  17      405.41      409.85     10.66 o 
   2   3  17      183.43      164.11      3.62 o 
   3   3  17      176.85      159.59      3.69 o 
   4   3  17      172.06      157.67      4.38 o 
   5   3  17       12.12       11.80      1.78 o 
   6   3  17        0.24       -1.08      1.46 o 
  -7   4  17       34.17       32.85      3.08 o 
  -6   4  17        0.07        0.05      1.29 o 
  -5   4  17        0.01        1.70      1.39 o 
  -4   4  17        0.10       -1.65      1.10 o 
  -3   4  17       12.97       11.09      1.75 o 
  -2   4  17      237.71      239.18      5.54 o 
  -1   4  17        3.05        4.06      2.56 o 
   0   4  17      100.01      108.23      6.64 o 
   1   4  17       64.14       51.73      3.61 o 
   2   4  17        1.36       -0.21      1.16 o 
   3   4  17        8.17        7.97      2.19 o 
   4   4  17        1.37        0.20      1.77 o 
   5   4  17        1.75        2.36      1.92 o 
  -4   5  17       58.92       65.01      4.70 o 
  -3   5  17        2.24       -0.75      2.93 o 
  -2   5  17       23.65       26.72      4.52 o 
  -1   5  17        4.97       -0.04      1.53 o 
   0   5  17        0.07        0.53      1.57 o 
   1   5  17        6.29        4.49      2.02 o 
   2   5  17       39.39       49.15      4.83 o 
   3   5  17        0.66        3.65      2.04 o 
  -8   0  18       45.94       41.68      5.02 o 
  -6   0  18       39.02       36.97      4.15 o 
  -4   0  18      502.31      478.27     12.17 o 
  -2   0  18        6.20       10.67      2.07 o 
   0   0  18      690.42      726.10     10.95 o 
   2   0  18       12.09       13.95      1.76 o 
   4   0  18       44.59       49.32      4.63 o 
   6   0  18       67.70       71.14      6.20 o 
  -9   1  18       31.76       36.55      3.66 o 
  -8   1  18       44.72       50.48      3.74 o 
  -7   1  18       19.34       19.93      2.66 o 
  -6   1  18      163.42      160.78      4.34 o 
  -5   1  18      128.76      130.71      3.85 o 
  -4   1  18      195.86      198.79      4.44 o 
  -3   1  18      364.07      368.59      5.24 o 
  -2   1  18      145.74      154.31      3.75 o 
  -1   1  18      151.62      152.68      4.36 o 
   0   1  18       12.65       15.02      1.45 o 
   1   1  18       30.28       29.39      1.85 o 
   2   1  18        1.24        3.49      1.08 o 
   3   1  18       14.23       14.19      1.58 o 
   4   1  18       27.27       31.25      2.80 o 
   5   1  18       62.37       45.04      6.44 o 
   6   1  18       10.65       10.25      2.37 o 
   7   1  18       85.05       94.83      5.15 o 
  -8   2  18        0.00       -0.76      1.56 o 
  -7   2  18       66.85       56.25      3.71 o 
  -6   2  18        0.64       -0.38      1.08 o 
  -5   2  18        1.52        2.53      1.23 o 
  -4   2  18        6.33       10.55      1.64 o 
  -3   2  18       10.21        8.12      1.39 o 
  -2   2  18       49.37       39.47      1.81 o 
  -1   2  18     1156.71     1130.87     10.74 o 
   0   2  18      189.46      192.86      4.29 o 
   1   2  18       87.36       84.00      2.94 o 
   2   2  18       67.44       65.64      2.74 o 
   3   2  18       10.81       10.10      1.83 o 
   4   2  18       15.67       17.97      5.20 o 
   5   2  18      139.55      145.73      5.59 o 
   6   2  18        7.00        8.33      2.22 o 
  -8   3  18       37.72       39.72      5.42 o 
  -7   3  18       17.98       18.12      2.71 o 
  -6   3  18       26.58       26.40      2.93 o 
  -5   3  18      134.98      119.86      4.97 o 
  -4   3  18      103.46      102.88      4.51 o 
  -3   3  18       51.93       54.70      3.48 o 
  -2   3  18      815.44      803.55     18.20 o 
  -1   3  18      334.66      348.95      5.29 o 
   0   3  18       11.03       11.02      1.24 o 
   1   3  18        2.79        1.73      1.06 o 
   2   3  18        0.10       -0.61      0.88 o 
   3   3  18       22.21       16.93      1.60 o 
   4   3  18      252.79      238.71      5.45 o 
   5   3  18        5.29        4.75      1.99 o 
   6   3  18       27.02       26.06      4.48 o 
  -6   4  18       12.42        9.44      1.88 o 
  -5   4  18      128.60      130.40      4.45 o 
  -4   4  18       38.22       42.11      4.82 o 
  -3   4  18      190.05      202.74      5.25 o 
  -2   4  18       12.98       14.04      1.87 o 
  -1   4  18        0.23        0.79      1.14 o 
   0   4  18       74.00       78.48      5.27 o 
   1   4  18        5.08        2.36      1.76 o 
   2   4  18        7.94        7.45      1.95 o 
   3   4  18       10.43        8.60      2.21 o 
   4   4  18        0.05       -1.71      2.12 o 
  -4   5  18        6.49        5.12      4.82 o 
  -3   5  18       42.64       54.84      4.67 o 
  -2   5  18       30.32       27.11      3.43 o 
  -1   5  18       28.62       26.71      3.39 o 
   0   5  18        0.55        1.29      1.57 o 
   1   5  18       39.44       44.11      8.27 o 
   2   5  18        6.58        7.63      2.60 o 
  -9   0  19       97.75      114.19      8.00 o 
  -7   0  19      214.49      214.99      9.21 o 
  -5   0  19       85.93       83.31      5.42 o 
  -3   0  19      130.12      135.87      6.24 o 
  -1   0  19      103.63       86.94      3.52 o 
   1   0  19      681.45      667.00     10.63 o 
   3   0  19       15.12       15.02      3.11 o 
   5   0  19        1.54        1.40      2.42 o 
   7   0  19       91.43       96.63      7.36 o 
  -9   1  19       12.29       12.37      2.84 o 
  -8   1  19       75.91       82.81      4.44 o 
  -7   1  19       87.33       78.19      4.19 o 
  -6   1  19      129.63      131.16      4.43 o 
  -5   1  19      123.21      114.59      3.61 o 
  -4   1  19       11.87       15.20      1.64 o 
  -3   1  19      116.26      107.34      4.67 o 
  -2   1  19      265.03      255.95      5.21 o 
  -1   1  19        1.19        1.27      0.68 o 
   0   1  19       62.01       74.32      2.76 o 
   1   1  19      734.98      717.92      9.21 o 
   2   1  19      190.56      187.55      4.39 o 
   3   1  19       11.85        9.22      1.45 o 
   4   1  19        7.34       10.82      3.26 o 
   5   1  19       24.69       36.87      3.26 o 
   6   1  19        0.36        1.75      1.67 o 
   7   1  19        2.00        2.87      1.99 o 
  -8   2  19        0.00        1.70      1.77 o 
  -7   2  19        4.34        5.49      1.98 o 
  -6   2  19       72.96       77.31      3.25 o 
  -5   2  19      223.75      216.29      4.97 o 
  -4   2  19      161.97      160.18      4.15 o 
  -3   2  19      312.66      302.74      4.85 o 
  -2   2  19      161.83      158.11      3.27 o 
  -1   2  19     1019.87     1018.56     10.18 o 
   0   2  19      832.09      801.30     11.86 o 
   1   2  19      162.64      161.68      4.09 o 
   2   2  19      118.86      116.98      3.61 o 
   3   2  19        3.14        3.66      1.25 o 
   4   2  19        0.15       -1.90      1.27 o 
   5   2  19      184.54      178.99      6.16 o 
   6   2  19      102.11      100.82      5.17 o 
  -7   3  19        7.88        9.21      2.35 o 
  -6   3  19       23.97       25.34      5.94 o 
  -5   3  19       13.35       15.46      2.52 o 
  -4   3  19       20.71       21.81      2.60 o 
  -3   3  19       43.12       38.90      3.12 o 
  -2   3  19      139.89      148.04      5.28 o 
  -1   3  19        1.29        1.73      0.99 o 
   0   3  19      128.21      124.57      4.65 o 
   1   3  19        6.80        3.44      1.21 o 
   2   3  19        0.57       -0.27      1.63 o 
   3   3  19        0.43        2.89      1.33 o 
   4   3  19        6.13       11.92      2.43 o 
   5   3  19        0.01        1.51      1.62 o 
  -6   4  19       93.57       97.09      5.56 o 
  -5   4  19        0.42        0.56      1.63 o 
  -4   4  19       60.74       57.02      3.84 o 
  -3   4  19        7.26        6.36      1.97 o 
  -2   4  19        6.42        8.59      2.03 o 
  -1   4  19       85.58      103.18      3.79 o 
   0   4  19      148.07      161.58      4.59 o 
   1   4  19       10.29       10.09      2.25 o 
   2   4  19        6.43        4.46      2.00 o 
   3   4  19        3.87        6.21      2.32 o 
  -3   5  19        7.19        7.70      2.46 o 
  -2   5  19       14.19       13.87      2.73 o 
  -1   5  19        0.86        1.22      1.67 o 
   0   5  19       34.89       36.18      4.42 o 
   1   5  19        1.87        3.69      2.11 o 
  -8   0  20       10.06        9.88      3.49 o 
  -6   0  20      205.24      212.76      8.91 o 
  -4   0  20      108.41      104.89      5.77 o 
  -2   0  20       10.30        5.50      1.44 o 
   0   0  20       69.98       72.11      3.40 o 
   2   0  20       32.89       38.01      3.86 o 
   4   0  20        7.89       13.36      3.19 o 
   6   0  20        0.48       -0.40      2.38 o 
  -8   1  20       16.78       18.78      2.89 o 
  -7   1  20       23.60       26.56      3.24 o 
  -6   1  20        1.19        1.82      1.41 o 
  -5   1  20       35.90       33.06      2.29 o 
  -4   1  20       23.30       26.56      2.36 o 
  -3   1  20      106.89      100.52      2.83 o 
  -2   1  20      126.39      117.22      3.15 o 
  -1   1  20      235.35      235.32      4.29 o 
   0   1  20      386.48      389.02      6.49 o 
   1   1  20      947.33      913.95     10.98 o 
   2   1  20      391.99      395.83      6.72 o 
   3   1  20        0.92        1.61      1.44 o 
   4   1  20        1.62        1.04      2.79 o 
   5   1  20        2.29        3.17      1.74 o 
   6   1  20        9.93        8.94      2.40 o 
  -8   2  20       16.80       15.24      2.73 o 
  -7   2  20       23.97       30.04      4.30 o 
  -6   2  20       36.60       35.66      2.51 o 
  -5   2  20        6.29       11.38      2.77 o 
  -4   2  20       22.08       23.14      3.35 o 
  -3   2  20        3.21        2.06      0.99 o 
  -2   2  20      156.33      152.22      3.14 o 
  -1   2  20        2.38        1.97      1.01 o 
   0   2  20       37.61       42.11      3.22 o 
   1   2  20        9.87        9.33      1.47 o 
   2   2  20        0.34        0.22      1.19 o 
   3   2  20        6.58        6.07      1.44 o 
   4   2  20        2.78        2.85      1.59 o 
   5   2  20       32.52       30.67      3.13 o 
   6   2  20       11.19       18.54      2.92 o 
  -7   3  20        0.00        1.36      1.77 o 
  -6   3  20        9.40        7.35      2.10 o 
  -5   3  20        7.94        4.52      1.83 o 
  -4   3  20       14.95       15.36      3.14 o 
  -3   3  20      134.83      114.92      6.14 o 
  -2   3  20      795.10      808.87     24.12 o 
  -1   3  20      110.45      115.78      3.20 o 
   0   3  20       47.83       46.95      2.18 o 
   1   3  20        1.72       -0.02      1.05 o 
   2   3  20      102.72      105.17      3.64 o 
   3   3  20        0.11       -0.57      1.19 o 
   4   3  20       84.49       96.47      4.61 o 
   5   3  20        0.59        1.47      1.72 o 
  -6   4  20        3.59        4.86      1.76 o 
  -5   4  20        5.90        4.39      2.77 o 
  -4   4  20       14.62       19.04      4.08 o 
  -3   4  20      103.38      102.24      4.84 o 
  -2   4  20      178.96      188.42      9.88 o 
  -1   4  20        3.30        2.93      1.39 o 
   0   4  20       79.58       83.77      2.99 o 
   1   4  20       44.52       50.32      3.84 o 
   2   4  20       11.00       14.74      3.92 o 
   3   4  20        5.32        4.59      3.51 o 
  -2   5  20        1.86        4.61      2.13 o 
  -1   5  20        2.00        4.18      2.06 o 
   0   5  20        4.97        2.66      2.04 o 
  -7   0  21        8.01        9.48      3.19 o 
  -5   0  21      227.26      212.42      8.62 o 
  -3   0  21       82.32       63.75      5.02 o 
  -1   0  21       16.28       22.05      3.08 o 
   1   0  21       77.60       71.34      5.15 o 
   3   0  21      299.36      305.25     10.96 o 
   5   0  21        0.02       -0.33      2.08 o 
  -8   1  21        2.99        5.51      2.29 o 
  -7   1  21        1.00        2.39      3.91 o 
  -6   1  21      377.83      353.55      6.86 o 
  -5   1  21        1.78        1.46      1.30 o 
  -4   1  21       11.03       12.84      1.67 o 
  -3   1  21        7.55        5.23      2.25 o 
  -2   1  21       18.16       21.94      1.47 o 
  -1   1  21       73.48       69.74      2.66 o 
   0   1  21      736.84      704.17      9.41 o 
   1   1  21      949.12      915.63     14.06 o 
   2   1  21        5.00        8.30      1.44 o 
   3   1  21      123.95      126.44      4.94 o 
   4   1  21       97.76       96.70      4.60 o 
   5   1  21        0.26        1.97      1.62 o 
   6   1  21       19.77       12.40      2.66 o 
  -8   2  21       74.66       79.17      4.70 o 
  -7   2  21        0.20        0.95      2.07 o 
  -6   2  21      161.27      165.84      4.72 o 
  -5   2  21        0.61       -1.43      1.13 o 
  -4   2  21       39.27       47.26      2.63 o 
  -3   2  21       58.76       49.41      3.93 o 
  -2   2  21        2.76        2.36      0.92 o 
  -1   2  21       25.00       24.64      2.31 o 
   0   2  21      583.86      596.17      8.63 o 
   1   2  21       60.85       56.06      2.81 o 
   2   2  21        3.42        5.91      1.45 o 
   3   2  21       54.93       55.29      3.63 o 
   4   2  21       79.83       87.11      6.42 o 
   5   2  21        0.01       -0.51      1.50 o 
  -7   3  21      112.45      127.27      5.65 o 
  -6   3  21       22.89       24.12      2.98 o 
  -5   3  21        4.87        0.79      1.62 o 
  -4   3  21        5.29        5.57      1.95 o 
  -3   3  21       11.52       12.04      2.22 o 
  -2   3  21        5.93        4.96      1.82 o 
  -1   3  21      172.02      165.80      4.61 o 
   0   3  21        1.94        1.65      1.02 o 
   1   3  21       23.01       27.22      2.63 o 
   2   3  21       17.40       12.74      1.83 o 
   3   3  21        3.86        6.31      2.45 o 
   4   3  21       21.40       24.58      2.83 o 
  -5   4  21        2.83        4.68      2.05 o 
  -4   4  21       22.72       18.84      2.78 o 
  -3   4  21       11.74       13.77      2.46 o 
  -2   4  21       17.39       13.87      2.41 o 
  -1   4  21        0.43        0.51      1.62 o 
   0   4  21        5.70        1.35      1.11 o 
   1   4  21       10.47        7.46      2.14 o 
   2   4  21       41.21       41.76      5.59 o 
   3   4  21        2.28       -1.05      2.88 o 
  -8   0  22       41.66       42.72      5.39 o 
  -6   0  22        3.38       -0.81      2.22 o 
  -4   0  22      693.02      621.54     15.52 o 
  -2   0  22      148.40      158.44      8.91 o 
   0   0  22       86.86       81.77      5.27 o 
   2   0  22     2277.62     2242.29     37.62 o 
   4   0  22      195.75      183.34      9.11 o 
   6   0  22       34.06       36.45      5.32 o 
  -8   1  22        4.85        8.38      2.59 o 
  -7   1  22      127.79      147.53      5.82 o 
  -6   1  22       58.58       53.83      3.69 o 
  -5   1  22       19.95       22.55      2.76 o 
  -4   1  22      238.23      229.62      5.27 o 
  -3   1  22        0.02       -0.14      1.01 o 
  -2   1  22        0.21        0.50      0.80 o 
  -1   1  22        6.55        8.50      1.29 o 
   0   1  22       11.06       10.70      1.61 o 
   1   1  22        9.94       13.85      2.22 o 
   2   1  22      104.65      100.32      3.79 o 
   3   1  22       10.44       13.66      2.31 o 
   4   1  22        0.00       -0.09      1.47 o 
   5   1  22        4.37        2.91      1.87 o 
  -7   2  22        8.95        9.19      2.32 o 
  -6   2  22      199.48      193.17      6.52 o 
  -5   2  22       50.41       55.70      2.97 o 
  -4   2  22        4.10        4.28      1.43 o 
  -3   2  22       57.82       57.99      2.41 o 
  -2   2  22        5.24        4.08      1.16 o 
  -1   2  22       60.69       56.59      2.40 o 
   0   2  22      320.49      316.42      6.14 o 
   1   2  22      242.97      236.43      5.33 o 
   2   2  22        7.02        6.79      1.53 o 
   3   2  22       32.75       28.91      2.89 o 
   4   2  22        9.19       12.61      2.43 o 
   5   2  22        5.78        5.90      2.10 o 
  -6   3  22       11.39        8.38      2.37 o 
  -5   3  22       18.39       18.22      4.11 o 
  -4   3  22       28.88       28.98      3.90 o 
  -3   3  22        9.15        7.28      4.64 o 
  -2   3  22       24.59       27.10      2.87 o 
  -1   3  22       66.24       67.89      4.11 o 
   0   3  22       96.69       95.95      3.04 o 
   1   3  22        2.00        2.10      1.33 o 
   2   3  22       41.92       50.34      2.83 o 
   3   3  22       20.71       21.29      2.25 o 
   4   3  22        1.93        0.95      1.65 o 
  -4   4  22        9.99        9.58      2.32 o 
  -3   4  22        1.12        0.20      1.63 o 
  -2   4  22        2.66        0.93      2.50 o 
  -1   4  22        0.07       -0.26      1.53 o 
   0   4  22       94.18      106.21      3.45 o 
   1   4  22       83.90       83.21     10.20 o 
   2   4  22        2.52        0.61      3.12 o 
  -7   0  23       12.51       16.11      3.95 o 
  -5   0  23        0.33       -0.29      2.27 o 
  -3   0  23        9.08       16.53      2.46 o 
  -1   0  23       40.87       36.29      3.89 o 
   1   0  23      260.64      250.18      9.66 o 
   3   0  23      393.66      396.30     13.13 o 
   5   0  23        0.88        0.56      2.27 o 
  -7   1  23        3.43        7.44      3.98 o 
  -6   1  23       78.65       69.82      5.19 o 
  -5   1  23      165.78      171.33      5.26 o 
  -4   1  23       44.95       37.06      2.53 o 
  -3   1  23      157.23      156.50      3.82 o 
  -2   1  23      133.30      128.58      3.07 o 
  -1   1  23        5.69        7.86      1.27 o 
   0   1  23       33.71       32.61      3.45 o 
   1   1  23       28.03       27.54      3.52 o 
   2   1  23      152.71      172.88      4.69 o 
   3   1  23      108.00      114.55      5.11 o 
   4   1  23      133.73      146.29      6.39 o 
   5   1  23       13.94       14.16      2.73 o 
  -7   2  23        3.07        1.50      1.97 o 
  -6   2  23        0.93        0.83      1.67 o 
  -5   2  23       12.18       12.12      1.87 o 
  -4   2  23      126.92      122.96      4.09 o 
  -3   2  23        4.62        2.77      1.46 o 
  -2   2  23        0.21       -0.13      0.89 o 
  -1   2  23        0.03       -1.22      0.81 o 
   0   2  23        2.05        0.21      0.95 o 
   1   2  23        2.43        0.90      1.25 o 
   2   2  23       48.18       55.93      2.95 o 
   3   2  23       20.88       29.00      3.04 o 
   4   2  23        5.69        3.68      1.93 o 
  -6   3  23        9.47        9.89      2.47 o 
  -5   3  23        6.51        5.44      2.07 o 
  -4   3  23        0.36       -2.19      1.46 o 
  -3   3  23       28.70       32.56      5.40 o 
  -2   3  23      129.77      142.47      5.62 o 
  -1   3  23       20.63       21.03      2.20 o 
   0   3  23        4.03        1.11      1.32 o 
   1   3  23       15.85       15.31      1.46 o 
   2   3  23        6.04       10.41      1.81 o 
   3   3  23       22.77       26.17      2.91 o 
  -4   4  23       27.32       35.02      3.50 o 
  -3   4  23        0.17        1.95      1.70 o 
  -2   4  23       16.71       10.28      2.41 o 
  -1   4  23       41.71       40.22      3.54 o 
   0   4  23        0.38        1.09      1.44 o 
   1   4  23        3.35        3.45      1.88 o 
  -6   0  24        1.28        1.18      2.42 o 
  -4   0  24      173.32      179.38      8.55 o 
  -2   0  24       86.04       72.43      4.00 o 
   0   0  24       67.42       64.68      5.22 o 
   2   0  24       23.97       29.36      4.18 o 
   4   0  24      201.74      201.39      9.86 o 
  -7   1  24        6.88       13.26      2.88 o 
  -6   1  24       35.56       40.45      3.46 o 
  -5   1  24      164.57      152.22      5.66 o 
  -4   1  24      120.90      110.44      3.91 o 
  -3   1  24       34.39       33.73      2.13 o 
  -2   1  24      205.47      203.53      3.97 o 
  -1   1  24       71.48       68.49      4.81 o 
   0   1  24       39.49       39.87      2.56 o 
   1   1  24      360.43      360.35      6.85 o 
   2   1  24       33.36       32.91      2.46 o 
   3   1  24        4.72        8.05      2.13 o 
   4   1  24      175.67      188.64      8.55 o 
  -6   2  24       27.85       28.22      9.13 o 
  -5   2  24       51.55       61.72      3.23 o 
  -4   2  24        1.66        3.60      1.48 o 
  -3   2  24        0.93        1.35      1.14 o 
  -2   2  24      167.87      158.83      3.55 o 
  -1   2  24        0.12       -0.86      0.95 o 
   0   2  24       15.57       15.45      1.44 o 
   1   2  24       12.42       14.78      1.93 o 
   2   2  24      236.40      242.16      5.75 o 
   3   2  24        2.47        2.03      1.74 o 
   4   2  24        0.50        0.20      1.87 o 
  -5   3  24        4.71        6.91      2.12 o 
  -4   3  24       14.25       15.59      2.54 o 
  -3   3  24       18.59       21.04      4.70 o 
  -2   3  24        2.59        5.89      1.98 o 
  -1   3  24        1.63        1.71      1.23 o 
   0   3  24       29.00       34.02      2.20 o 
   1   3  24        0.01       -1.28      0.86 o 
   2   3  24        1.77        0.72      1.78 o 
   3   3  24        1.46        4.88      1.95 o 
  -2   4  24        4.84        2.49      1.84 o 
  -1   4  24        3.11        1.36      1.91 o 
   0   4  24       19.35       27.89      3.41 o 
  -7   0  25        3.79        3.19      3.25 o 
  -5   0  25       10.09        9.58      3.25 o 
  -3   0  25     1201.16     1192.26     29.86 o 
  -1   0  25       71.51       72.32      5.42 o 
   1   0  25       39.14       39.44      4.55 o 
   3   0  25      385.79      357.53     12.97 o 
  -7   1  25       10.12       12.23      2.77 o 
  -6   1  25       50.26       59.63      4.10 o 
  -5   1  25        0.08        1.93      2.23 o 
  -4   1  25        3.77        4.02      1.57 o 
  -3   1  25        1.86        1.45      1.22 o 
  -2   1  25       59.60       61.35      3.22 o 
  -1   1  25        7.58        5.03      1.22 o 
   0   1  25       14.54       15.16      1.91 o 
   1   1  25        2.14        3.80      1.45 o 
   2   1  25       73.05       69.52      3.36 o 
   3   1  25       11.89       10.12      2.50 o 
   4   1  25        4.09       10.99      2.49 o 
  -6   2  25        6.51        5.65      3.34 o 
  -5   2  25        0.01        1.20      1.39 o 
  -4   2  25      102.94      111.31      4.09 o 
  -3   2  25        8.62        8.88      1.51 o 
  -2   2  25       55.29       54.38      2.34 o 
  -1   2  25        3.82        4.30      1.23 o 
   0   2  25      162.00      172.05      3.76 o 
   1   2  25       21.28       23.00      3.75 o 
   2   2  25        7.18        7.42      1.70 o 
   3   2  25       27.96       35.38      4.03 o 
  -5   3  25       99.67      108.09      5.33 o 
  -4   3  25        0.85        1.35      1.71 o 
  -3   3  25        0.44       -2.27      1.52 o 
  -2   3  25       15.13       13.82      2.50 o 
  -1   3  25       28.24       30.14      2.61 o 
   0   3  25        8.75        7.01      1.71 o 
   1   3  25        4.33        6.52      1.97 o 
   2   3  25        0.14        2.17      1.48 o 
  -6   0  26       23.17       17.67      4.21 o 
  -4   0  26       39.38       43.67      4.97 o 
  -2   0  26       10.61        7.82      2.23 o 
   0   0  26       13.07       14.21      3.21 o 
   2   0  26       29.28       43.73      5.03 o 
  -6   1  26        1.45        3.43      2.19 o 
  -5   1  26       25.78       26.64      3.14 o 
  -4   1  26        0.71        0.66      1.48 o 
  -3   1  26        0.06       -0.28      2.04 o 
  -2   1  26       39.90       31.59      1.98 o 
  -1   1  26       57.08       53.52      3.23 o 
   0   1  26       61.59       48.87      2.90 o 
   1   1  26        3.38        3.78      1.43 o 
   2   1  26        0.80       -1.62      1.39 o 
   3   1  26        0.68        0.50      1.80 o 
  -5   2  26        4.18        5.83      1.75 o 
  -4   2  26        3.03        3.26      1.63 o 
  -3   2  26       41.11       45.72      4.17 o 
  -2   2  26        9.04       10.43      1.46 o 
  -1   2  26       54.23       49.73      2.56 o 
   0   2  26        0.53        0.20      1.06 o 
   1   2  26        5.72        5.64      1.78 o 
   2   2  26       32.82       25.56      2.47 o 
  -4   3  26       50.95       50.60      8.47 o 
  -3   3  26        0.52       -0.32      1.80 o 
  -2   3  26       62.47       65.83      4.33 o 
  -1   3  26       19.39       21.16      2.54 o 
   0   3  26       55.57       68.83      4.49 o 
   1   3  26        0.35        0.20      1.10 o 
  -5   0  27        8.66        9.89      3.51 o 
  -3   0  27       12.37        9.04      2.81 o 
  -1   0  27       28.39       27.56      2.41 o 
   1   0  27        0.90       -1.70      1.82 o 
   3   0  27       95.73       97.67      7.24 o 
  -5   1  27       24.87       27.17      3.26 o 
  -4   1  27       44.19       50.97      3.21 o 
  -3   1  27        6.22        4.09      1.55 o 
  -2   1  27        0.07        0.32      1.10 o 
  -1   1  27       89.16       87.97      3.17 o 
   0   1  27      100.27      100.96      5.67 o 
   1   1  27       55.53       52.39      3.18 o 
   2   1  27        0.00       -0.89      1.78 o 
  -5   2  27       33.47       38.20      5.48 o 
  -4   2  27        7.55        4.67      2.54 o 
  -3   2  27      227.62      242.19      5.23 o 
  -2   2  27       37.88       42.72      2.29 o 
  -1   2  27        2.84        1.06      1.17 o 
   0   2  27       17.49       16.95      2.09 o 
   1   2  27       54.16       59.00      3.27 o 
   2   2  27        0.64        0.95      1.79 o 
  -1   3  27        8.12        7.91      1.88 o 
  -4   0  28       45.36       58.27      5.74 o 
  -2   0  28       33.85       36.38      3.49 o 
   0   0  28       11.60       10.76      3.05 o 
   2   0  28        4.08        1.92      2.72 o 
  -5   1  28       29.39       32.65      3.52 o 
  -4   1  28        6.20        8.73      2.47 o 
  -3   1  28        0.01        0.51      1.29 o 
  -2   1  28        2.02        1.83      1.21 o 
  -1   1  28       41.79       44.17      2.07 o 
   0   1  28        3.41        4.93      1.60 o 
   1   1  28        0.59       -0.51      1.49 o 
   2   1  28        8.04        9.55      2.33 o 
  -3   2  28       33.76       39.43      2.58 o 
  -2   2  28        1.25        0.45      1.12 o 
  -1   2  28       11.23        9.12      1.40 o 
   0   2  28        0.03       -0.49      1.16 o 
  -3   0  29       42.57       39.50      5.12 o 
  -1   0  29       15.21       16.98      3.10 o 
   1   0  29        9.03        6.20      2.95 o 
  -4   1  29        4.05       -1.36      2.05 o 
  -3   1  29        8.16        8.53      2.07 o 
  -2   1  29       67.32       62.26      2.72 o 
  -1   1  29        0.04       -0.95      0.92 o 
   0   1  29       26.35       28.25      3.19 o 
  -2   0  30       70.86       72.96      7.18 o 
                                                 
